# Supplementary material for: ﻿The diatom genus Ulnaria (Bacillariophyta) in China
Source: PhytoKeys. 2023 Jun 23;228:1–118. doi: 10.3897/phytokeys.228.101080 (PMC10314368; doi:10.3897/phytokeys.228.101080)
Supplement: XML Treatment for Ulnaria constricta-biseriata [file phytokeys.228.101080-treatment1.xml]

<!DOCTYPE tp:taxon-treatment
  PUBLIC "-//TaxonX//DTD Taxonomic Treatment Publishing DTD v0 20100105//EN" "tax-treatment-NSO.dtd">
<tp:taxon-treatment xmlns:tp="http://www.plazi.org/taxpub"><tp:treatment-meta><kwd-group><label>Taxon classification</label><kwd>
                <named-content content-type="kingdom">Plantae</named-content>
              </kwd><kwd>
                <named-content content-type="order">Licmophorales</named-content>
              </kwd><kwd>
                <named-content content-type="family">Ulnariaceae</named-content>
              </kwd></kwd-group><mixed-citation publication-type="journal"><person-group><name><surname>Liu</surname><given-names>Bing</given-names></name></person-group><article-title>﻿The diatom genus <italic><tp:taxon-name><tp:taxon-name-part taxon-name-part-type="genus" reg="Ulnaria">Ulnaria</tp:taxon-name-part></tp:taxon-name></italic> (<tp:taxon-name><tp:taxon-name-part taxon-name-part-type="phylum">Bacillariophyta</tp:taxon-name-part></tp:taxon-name>) in China</article-title><source>PhytoKeys</source><day>23</day><month>06</month><year>2023</year><volume>228</volume><fpage>1</fpage><lpage>118</lpage><pub-id pub-id-type="doi">10.3897/phytokeys.228.101080</pub-id></mixed-citation></tp:treatment-meta><tp:nomenclature><label>﻿</label><tp:taxon-name>
              <object-id xmlns:xlink="http://www.w3.org/1999/xlink" content-type="arpha" xlink:type="simple">67A4AC44-FDA2-54DD-AFE1-BC094E02D77A</object-id>
              <tp:taxon-name-part taxon-name-part-type="genus" reg="Ulnaria">Ulnaria</tp:taxon-name-part>
              <tp:taxon-name-part taxon-name-part-type="species" reg="constricta-biseriata">constricta-biseriata</tp:taxon-name-part>
            </tp:taxon-name><tp:taxon-authority>Bing Liu</tp:taxon-authority><tp:taxon-status xmlns:xlink="http://www.w3.org/1999/xlink" xlink:type="simple">sp. nov.</tp:taxon-status><xref ref-type="fig" rid="F14">Figs 14</xref><xref ref-type="fig" rid="F15">, 15</xref><xref ref-type="fig" rid="F16">, 16</xref><xref ref-type="fig" rid="F17">, 17</xref><xref ref-type="fig" rid="F18">, 18</xref></tp:nomenclature><tp:treatment-sec sec-type="Holotype" id="SECID0EBXBI"><title>Holotype.</title><p>Slide JIUDIA202301, specimen circled on slide, illustrated as Fig. <xref ref-type="fig" rid="F14">14A</xref>.</p></tp:treatment-sec><tp:treatment-sec sec-type="Registration" id="SECID0ELXBI"><title>Registration.</title><p>PhycoBank <ext-link xmlns:xlink="http://www.w3.org/1999/xlink" xlink:href="http://phycobank.org/103807" ext-link-type="uri" xlink:type="simple">http://phycobank.org/103807</ext-link></p></tp:treatment-sec><tp:treatment-sec sec-type="type locality" id="SECID0EVXBI"><title>Type locality.</title><p>China. Guizhou province: Fanjing Mountain, Temple Longquan, Heiwan River (<named-content xmlns:xlink="http://www.w3.org/1999/xlink" content-type="dwc:verbatimCoordinates" xlink:type="simple"><named-content content-type="geo-json" specific-use="{&#34;type&#34;:&#34;Point&#34;,&#34;coordinates&#34;:[108.764167,27.860000]}" id="NCID0E5XBI" xlink:type="simple">27°51'36"N, 108°45'51"E</named-content></named-content>, 532 m a.s.l.), collected by Bing Liu, December 31, 2015.</p></tp:treatment-sec><tp:treatment-sec sec-type="description" id="SECID0EDYBI"><title>Description.</title><p><bold><italic><abbrev xmlns:xlink="http://www.w3.org/1999/xlink" xlink:title="light microscopy" id="ABBRID0EMYBI" xlink:type="simple">LM</abbrev></italic></bold> (Fig. <xref ref-type="fig" rid="F14">14</xref>). Valves linear-lanceolate, constricted at centre, apex rostrate to sub-capitate (Fig. <xref ref-type="fig" rid="F14">14A–H</xref>, see also Figs <xref ref-type="fig" rid="F16">16A</xref>, <xref ref-type="fig" rid="F17">17A</xref>, <xref ref-type="fig" rid="F18">18A, E</xref>). Valve dimensions (n = 35): length 66–166 μm, width 5.5–8 μm at constricted centre, narrower by 0.2–1.1 µm than at its widest. Valve margins parallel with rostrate to sub-capitate apices (Fig. <xref ref-type="fig" rid="F14">14A–H</xref>). Sternum central, distinct, extending whole length of valve. Rectangular or square central area. Ghost striae often present in central area (e.g., Fig. <xref ref-type="fig" rid="F14">14A–E</xref>). Striae parallel, radiate only at the poles. Striae mostly opposite one another across sternum. Stria density 10–12 (often 11) in 10 μm.</p><fig id="F14" position="float" orientation="portrait"><object-id xmlns:xlink="http://www.w3.org/1999/xlink" content-type="doi" xlink:type="simple">10.3897/phytokeys.228.101080.figure14</object-id><object-id xmlns:xlink="http://www.w3.org/1999/xlink" content-type="arpha" xlink:type="simple">F1321FC5-8CFA-5232-A9A0-D5B22E081522</object-id><label>Figure 14.</label><caption><p><italic><tp:taxon-name><tp:taxon-name-part taxon-name-part-type="genus" reg="Ulnaria">Ulnaria</tp:taxon-name-part><tp:taxon-name-part taxon-name-part-type="species" reg="constricta-biseriata">constricta-biseriata</tp:taxon-name-part></tp:taxon-name></italic> sp. nov., ×1000, <abbrev xmlns:xlink="http://www.w3.org/1999/xlink" xlink:title="light microscopy" id="ABBRID0EA1BI" xlink:type="simple">LM</abbrev><bold>A–H</bold> eight valves exhibiting a size diminution series, note the constricted middle margins <bold>A</bold> micrograph of holotype specimen. Scale bar: 20 μm.</p></caption><graphic xmlns:xlink="http://www.w3.org/1999/xlink" xlink:href="phytokeys-228-001_article-101080__-g014.jpg" position="float" orientation="portrait" xlink:type="simple" id="oo_867602.jpg"><uri content-type="original_file" xlink:type="simple">https://binary.pensoft.net/fig/867602</uri></graphic></fig><p><bold><italic><abbrev xmlns:xlink="http://www.w3.org/1999/xlink" xlink:title="scanning electron microscopy" id="ABBRID0ES1BI" xlink:type="simple">SEM</abbrev></italic></bold> (Figs <xref ref-type="fig" rid="F15">15</xref>–<xref ref-type="fig" rid="F18">18</xref>). Frustule in girdle view rectangular (Fig. <xref ref-type="fig" rid="F15">15A</xref>). Epivalve with up to three closed copulae (Fig. <xref ref-type="fig" rid="F16">16B–F</xref>), 2<sup>nd</sup> and 3<sup>rd</sup> copulae bearing two rows of poroids (2<sup>nd</sup> = B2, Fig. <xref ref-type="fig" rid="F15">15B–E</xref>, white wavy arrow; 3<sup>rd</sup> = B3, Fig. <xref ref-type="fig" rid="F15">15D, E</xref>, black arrow). Valvocopula closed, surrounding whole valve margin (Fig. <xref ref-type="fig" rid="F16">16A</xref>), bearing a mostly continuous row of poroids at the midline, dividing pars interior from pars exterior (Fig. <xref ref-type="fig" rid="F16">16B–D</xref>), lacking ornamentation at both poles (Fig. <xref ref-type="fig" rid="F16">16C, D</xref>); its advalvar edge having a row of serrated projections, each corresponding to a virga internally (Fig. <xref ref-type="fig" rid="F16">16B–D</xref>, two arrows respectively). Valve central area rectangular (Figs <xref ref-type="fig" rid="F17">17B, E</xref>, <xref ref-type="fig" rid="F18">18B, F</xref>). Striae constructed from series of relatively wide virgae interconnected with thin viminules, closing plates present with a few struts, affixed to the areolar wall (Figs <xref ref-type="fig" rid="F17">17B–F</xref>, <xref ref-type="fig" rid="F18">18B–D, F</xref>; closing plate see Fig. <xref ref-type="fig" rid="F17">17F</xref>, wavy arrow). Valves with mixed striae, mostly biseriate, formed by viminules; each stria situated opposite each other across sternum, equidistant until radiate at poles, and becoming uniseriate near sternum (Figs <xref ref-type="fig" rid="F17">17B–F</xref>, <xref ref-type="fig" rid="F18">18B–D, F</xref>). One rimoportula present at each pole, externally expressed as a simple hole (Fig. <xref ref-type="fig" rid="F17">17D, F</xref>), internally bilabiate, situated close to sternum (Fig. <xref ref-type="fig" rid="F18">18C, D</xref>). Apical pore fields ocellulimbus, consisting of ca. 23 pervalvar and 11 transverse rows of porelli (both pervalvar and transverse rows unequal in length). A few serrated apical outgrowths protruding over each ocellulimbus (Fig. <xref ref-type="fig" rid="F17">17C, D, F</xref>, one arrow respectively).</p><fig id="F15" position="float" orientation="portrait"><object-id xmlns:xlink="http://www.w3.org/1999/xlink" content-type="doi" xlink:type="simple">10.3897/phytokeys.228.101080.figure15</object-id><object-id xmlns:xlink="http://www.w3.org/1999/xlink" content-type="arpha" xlink:type="simple">519FE275-D085-5F79-8F00-2EC5554CDDDA</object-id><label>Figure 15.</label><caption><p><italic><tp:taxon-name><tp:taxon-name-part taxon-name-part-type="genus" reg="Ulnaria">Ulnaria</tp:taxon-name-part><tp:taxon-name-part taxon-name-part-type="species" reg="constricta-biseriata">constricta-biseriata</tp:taxon-name-part></tp:taxon-name></italic> sp. nov., girdle view, <abbrev xmlns:xlink="http://www.w3.org/1999/xlink" xlink:title="scanning electron microscopy" id="ABBRID0EC5BI" xlink:type="simple">SEM</abbrev><bold>A</bold> a frustule with a collapsed hypovalve <bold>B–D</bold> details from <bold>A</bold>, note three copulae (labeled B1 to B3) associated with the epivalves and two rows of poroids present on B2 (wavy arrows) and B3 (arrows) <bold>E, F</bold> the apices with three copulae visible (labeled B1 to B3) associated with the epivalves and two rows of poroids produced on B2 (wavy arrow) and B3 (arrow). Scale bars: 20 μm (<bold>A</bold>); 3 μm (<bold>B–F</bold>).</p></caption><graphic xmlns:xlink="http://www.w3.org/1999/xlink" xlink:href="phytokeys-228-001_article-101080__-g015.jpg" position="float" orientation="portrait" xlink:type="simple" id="oo_867603.jpg"><uri content-type="original_file" xlink:type="simple">https://binary.pensoft.net/fig/867603</uri></graphic></fig><fig id="F16" position="float" orientation="portrait"><object-id xmlns:xlink="http://www.w3.org/1999/xlink" content-type="doi" xlink:type="simple">10.3897/phytokeys.228.101080.figure16</object-id><object-id xmlns:xlink="http://www.w3.org/1999/xlink" content-type="arpha" xlink:type="simple">FBD83DCA-2245-59AF-98D2-EBD2748BDD17</object-id><label>Figure 16.</label><caption><p><italic><tp:taxon-name><tp:taxon-name-part taxon-name-part-type="genus" reg="Ulnaria">Ulnaria</tp:taxon-name-part><tp:taxon-name-part taxon-name-part-type="species" reg="constricta-biseriata">constricta-biseriata</tp:taxon-name-part></tp:taxon-name></italic> sp. nov., internal view, <abbrev xmlns:xlink="http://www.w3.org/1999/xlink" xlink:title="scanning electron microscopy" id="ABBRID0EK6BI" xlink:type="simple">SEM</abbrev><bold>A</bold> a complete valve with a valvocopula <bold>B</bold> middle detail from <bold>A</bold>, note serrated projections at the advalvar edge (two arrows) <bold>C, D</bold> two apical details from <bold>A</bold>, note the closed nature of valvocopula and serrated projections at the advalvar edge (two arrows respectively). Scale bars: 20 μm (<bold>A</bold>); 4 μm (<bold>B–D</bold>).</p></caption><graphic xmlns:xlink="http://www.w3.org/1999/xlink" xlink:href="phytokeys-228-001_article-101080__-g016.jpg" position="float" orientation="portrait" xlink:type="simple" id="oo_867604.jpg"><uri content-type="original_file" xlink:type="simple">https://binary.pensoft.net/fig/867604</uri></graphic></fig><fig id="F17" position="float" orientation="portrait"><object-id xmlns:xlink="http://www.w3.org/1999/xlink" content-type="doi" xlink:type="simple">10.3897/phytokeys.228.101080.figure17</object-id><object-id xmlns:xlink="http://www.w3.org/1999/xlink" content-type="arpha" xlink:type="simple">F0754712-136D-5FD1-9C38-B024138587AC</object-id><label>Figure 17.</label><caption><p><italic><tp:taxon-name><tp:taxon-name-part taxon-name-part-type="genus" reg="Ulnaria">Ulnaria</tp:taxon-name-part><tp:taxon-name-part taxon-name-part-type="species" reg="constricta-biseriata">constricta-biseriata</tp:taxon-name-part></tp:taxon-name></italic> sp. nov., external view, <abbrev xmlns:xlink="http://www.w3.org/1999/xlink" xlink:title="scanning electron microscopy" id="ABBRID0EUACI" xlink:type="simple">SEM</abbrev><bold>A</bold> a complete valve <bold>B</bold> middle part from <bold>A</bold> showing the constricted middle margins and central area forming a rectangular hyaline region <bold>C, D</bold> two apical details from <bold>A</bold>, note a few serrated apical projections protruding over the ocellulimbus (two black arrows) <bold>E</bold> another middle part, note two constricted middle margins <bold>F</bold> another apex, note a few serrated apical projections protruding over the ocellulimbus (arrow) and the closing plates (wavy arrow). Scale bars: 20 μm (<bold>A</bold>); 2 μm (<bold>B–F</bold>).</p></caption><graphic xmlns:xlink="http://www.w3.org/1999/xlink" xlink:href="phytokeys-228-001_article-101080__-g017.jpg" position="float" orientation="portrait" xlink:type="simple" id="oo_867605.jpg"><uri content-type="original_file" xlink:type="simple">https://binary.pensoft.net/fig/867605</uri></graphic></fig><fig id="F18" position="float" orientation="portrait"><object-id xmlns:xlink="http://www.w3.org/1999/xlink" content-type="doi" xlink:type="simple">10.3897/phytokeys.228.101080.figure18</object-id><object-id xmlns:xlink="http://www.w3.org/1999/xlink" content-type="arpha" xlink:type="simple">411F2EAB-6F60-5F56-8B37-A2DBDA40AFAA</object-id><label>Figure 18.</label><caption><p><italic><tp:taxon-name><tp:taxon-name-part taxon-name-part-type="genus" reg="Ulnaria">Ulnaria</tp:taxon-name-part><tp:taxon-name-part taxon-name-part-type="species" reg="constricta-biseriata">constricta-biseriata</tp:taxon-name-part></tp:taxon-name></italic> sp. nov., internal view, <abbrev xmlns:xlink="http://www.w3.org/1999/xlink" xlink:title="scanning electron microscopy" id="ABBRID0ECCCI" xlink:type="simple">SEM</abbrev><bold>A</bold> a complete valve <bold>B</bold> middle part from <bold>A</bold>, note two constricted middle margins and some ghost striae <bold>C, D</bold> two apical details from <bold>A</bold>, note the striae mostly biseriate and two helictoglossae <bold>E</bold> another complete valve <bold>F</bold> middle detail from <bold>E</bold>, note two constricted middle margins and some ghost striae. Scale bars: 20 μm (<bold>A, E</bold>); 2 μm (<bold>B–D, F</bold>).</p></caption><graphic xmlns:xlink="http://www.w3.org/1999/xlink" xlink:href="phytokeys-228-001_article-101080__-g018.jpg" position="float" orientation="portrait" xlink:type="simple" id="oo_867606.jpg"><uri content-type="original_file" xlink:type="simple">https://binary.pensoft.net/fig/867606</uri></graphic></fig></tp:treatment-sec><tp:treatment-sec sec-type="etymology" id="SECID0E6CCI"><title>Etymology.</title><p>The specific epithet is formed from two terms: <italic>constrict</italic> and <italic>biseriate</italic>, reflecting the constricted valve central margins and the mostly biseriate striae of the valve.</p></tp:treatment-sec><tp:treatment-sec sec-type="ecology" id="SECID0EJDCI"><title>Ecology and distribution.</title><p>The sampling site is close to the headwaters of the Heiwan River, which originates in the Fanjing Mountain National Nature Reserve. The diatom samples were scraped off of the stone surfaces. The following environmental parameters were measured in the field. Conductivity was 49.7 ± 0.2 μS∙cm<sup>-1</sup>, pH was 7.7 ± 0.1 and water temperature was 9.4 ± 0.1 °C. So far, its distribution is known only from the type locality. To sum up, <italic><tp:taxon-name><tp:taxon-name-part taxon-name-part-type="genus" reg="Ulnaria">U.</tp:taxon-name-part><tp:taxon-name-part taxon-name-part-type="species" reg="constricta-biseriata">constricta-biseriata</tp:taxon-name-part></tp:taxon-name></italic> lives on the stone surfaces of the headwaters of a mountainous river.</p></tp:treatment-sec><tp:treatment-sec sec-type="discussion" id="SECID0E3DCI"><title>Discussion.</title><p><italic><tp:taxon-name><tp:taxon-name-part taxon-name-part-type="genus" reg="Ulnaria">Ulnaria</tp:taxon-name-part><tp:taxon-name-part taxon-name-part-type="species" reg="constricta-biseriata">constricta-biseriata</tp:taxon-name-part></tp:taxon-name></italic> is characterized by its linear-lanceolate valve outline, constricted valve central margins, and mostly biseriate striae. <italic><tp:taxon-name><tp:taxon-name-part taxon-name-part-type="genus" reg="Ulnaria">Ulnaria</tp:taxon-name-part><tp:taxon-name-part taxon-name-part-type="species" reg="contracta">contracta</tp:taxon-name-part></tp:taxon-name></italic> (Østrup) E.A. Morales &amp; M.L. Vis has also constricted valve central margins, but it differs from <italic><tp:taxon-name><tp:taxon-name-part taxon-name-part-type="genus" reg="Ulnaria">U.</tp:taxon-name-part><tp:taxon-name-part taxon-name-part-type="species" reg="constricta-biseriata">constricta-biseriata</tp:taxon-name-part></tp:taxon-name></italic> by its lanceolate valve outlines and mostly uniseriate striae (see <xref ref-type="bibr" rid="B40">Morales et al. 2007</xref>, p. 61, figs 48–55, p. 63, figs 56–61, as <tp:taxon-name><tp:taxon-name-part taxon-name-part-type="genus" reg="Synedra">Synedra</tp:taxon-name-part><tp:taxon-name-part taxon-name-part-type="species" reg="ulna">ulna</tp:taxon-name-part><tp:taxon-name-part taxon-name-part-type="infraspecific-rank">var.</tp:taxon-name-part><tp:taxon-name-part taxon-name-part-type="variety" reg="contracta">contracta</tp:taxon-name-part></tp:taxon-name> Østrup).</p></tp:treatment-sec><ref-list><ref id="B40"><mixed-citation xmlns:xlink="http://www.w3.org/1999/xlink" xlink:type="simple"><person-group><name name-style="western"><surname>Morales</surname><given-names>EA</given-names></name><name name-style="western"><surname>Hamsher</surname><given-names>SE</given-names></name><name name-style="western"><surname>Manoylov</surname><given-names>KM</given-names></name><name name-style="western"><surname>Gillett</surname><given-names>N</given-names></name><name name-style="western"><surname>Hamilton</surname><given-names>PB</given-names></name><name name-style="western"><surname>Potapova</surname><given-names>MM</given-names></name><name name-style="western"><surname>Ponader</surname><given-names>K</given-names></name><name name-style="western"><surname>Winter</surname><given-names>D</given-names></name><name name-style="western"><surname>Spaulding</surname><given-names>S</given-names></name><name name-style="western"><surname>Hagan</surname><given-names>EE</given-names></name><name name-style="western"><surname>Lavoie</surname><given-names>I</given-names></name></person-group> (<year>2007</year>) <italic><tp:taxon-name><tp:taxon-name-part taxon-name-part-type="genus">Synedra</tp:taxon-name-part><tp:taxon-name-part taxon-name-part-type="species">ulna</tp:taxon-name-part></tp:taxon-name></italic> (Nitzsch) Ehrenberg and allies from rivers in the United States. Thirteenth NAWQA Workshop on Harmonization of Algal Taxonomy. The Academy of Natural Sciences, Philadelphia, 1–162.</mixed-citation></ref></ref-list></tp:taxon-treatment>
