# Supplementary material for: ﻿The diatom genus Ulnaria (Bacillariophyta) in China
Source: PhytoKeys. 2023 Jun 23;228:1–118. doi: 10.3897/phytokeys.228.101080 (PMC10314368; doi:10.3897/phytokeys.228.101080)
Supplement: XML Treatment for Ulnaria jishou-biseriata [file phytokeys.228.101080-treatment2.xml]

<!DOCTYPE tp:taxon-treatment
  PUBLIC "-//TaxonX//DTD Taxonomic Treatment Publishing DTD v0 20100105//EN" "tax-treatment-NSO.dtd">
<tp:taxon-treatment xmlns:tp="http://www.plazi.org/taxpub"><tp:treatment-meta><kwd-group><label>Taxon classification</label><kwd>
                <named-content content-type="kingdom">Plantae</named-content>
              </kwd><kwd>
                <named-content content-type="order">Licmophorales</named-content>
              </kwd><kwd>
                <named-content content-type="family">Ulnariaceae</named-content>
              </kwd></kwd-group><mixed-citation publication-type="journal"><person-group><name><surname>Liu</surname><given-names>Bing</given-names></name></person-group><article-title>﻿The diatom genus <italic><tp:taxon-name><tp:taxon-name-part taxon-name-part-type="genus" reg="Ulnaria">Ulnaria</tp:taxon-name-part></tp:taxon-name></italic> (<tp:taxon-name><tp:taxon-name-part taxon-name-part-type="phylum">Bacillariophyta</tp:taxon-name-part></tp:taxon-name>) in China</article-title><source>PhytoKeys</source><day>23</day><month>06</month><year>2023</year><volume>228</volume><fpage>1</fpage><lpage>118</lpage><pub-id pub-id-type="doi">10.3897/phytokeys.228.101080</pub-id></mixed-citation></tp:treatment-meta><tp:nomenclature><label>﻿</label><tp:taxon-name>
              <object-id xmlns:xlink="http://www.w3.org/1999/xlink" content-type="arpha" xlink:type="simple">A7A935AD-ABDF-5126-AC85-0B9FFB073B15</object-id>
              <tp:taxon-name-part taxon-name-part-type="genus" reg="Ulnaria">Ulnaria</tp:taxon-name-part>
              <tp:taxon-name-part taxon-name-part-type="species" reg="jishou-biseriata">jishou-biseriata</tp:taxon-name-part>
            </tp:taxon-name><tp:taxon-authority>Bing Liu</tp:taxon-authority><tp:taxon-status xmlns:xlink="http://www.w3.org/1999/xlink" xlink:type="simple">sp. nov.</tp:taxon-status><xref ref-type="fig" rid="F19">Figs 19</xref><xref ref-type="fig" rid="F20">, 20</xref><xref ref-type="fig" rid="F21">, 21</xref><xref ref-type="fig" rid="F22">, 22</xref><xref ref-type="fig" rid="F23">, 23</xref><xref ref-type="fig" rid="F24">, 24</xref><xref ref-type="fig" rid="F25">, 25</xref></tp:nomenclature><tp:treatment-sec sec-type="Holotype" id="SECID0E1HCI"><title>Holotype.</title><p>Slide JIUDIA202302, specimen circled on slide, illustrated as Fig. <xref ref-type="fig" rid="F20">20D</xref>.</p></tp:treatment-sec><tp:treatment-sec sec-type="Registration" id="SECID0EEICI"><title>Registration.</title><p>PhycoBank <ext-link xmlns:xlink="http://www.w3.org/1999/xlink" xlink:href="http://phycobank.org/103808" ext-link-type="uri" xlink:type="simple">http://phycobank.org/103808</ext-link>.</p></tp:treatment-sec><tp:treatment-sec sec-type="type locality" id="SECID0EPICI"><title>Type locality.</title><p>China. Hunan province: Jishou City, Lianaiqiao, Donghe River (<named-content xmlns:xlink="http://www.w3.org/1999/xlink" content-type="dwc:verbatimCoordinates" xlink:type="simple"><named-content content-type="geo-json" specific-use="{&#34;type&#34;:&#34;Point&#34;,&#34;coordinates&#34;:[109.728222,28.314250]}" id="NCID0EYICI" xlink:type="simple">28°18'51.3"N, 109°43'41.6"E</named-content></named-content>, 200 m a.s.l.), collected by Bing Liu, December 9, 2016.</p></tp:treatment-sec><tp:treatment-sec sec-type="description" id="SECID0E4ICI"><title>Description.</title><p><bold><italic><abbrev xmlns:xlink="http://www.w3.org/1999/xlink" xlink:title="light microscopy" id="ABBRID0EGJCI" xlink:type="simple">LM</abbrev></italic></bold> (Figs <xref ref-type="fig" rid="F19">19</xref>, <xref ref-type="fig" rid="F20">20</xref>). Frustules rectangular in girdle view (Figs <xref ref-type="fig" rid="F19">19A, B</xref>, <xref ref-type="fig" rid="F20">20A</xref>), lanceolate in valve view (Fig. <xref ref-type="fig" rid="F19">19C, D</xref>). Chloroplasts two long plates per cell, valve-appressed (Fig. <xref ref-type="fig" rid="F19">19A</xref>), covering large portion of valve face in valve view (Fig. <xref ref-type="fig" rid="F19">19C, D</xref>). Valves lanceolate with prolonged, rostrate poles (Fig. <xref ref-type="fig" rid="F20">20B–J</xref>, see also Figs <xref ref-type="fig" rid="F23">23A</xref>, <xref ref-type="fig" rid="F24">24A</xref>, <xref ref-type="fig" rid="F25">25A</xref>), dimensions (n = 38): length 139–200 μm, width 6–8 μm at centre. Valve margins parallel near central area, gradually tapering towards rostrate poles (Fig. <xref ref-type="fig" rid="F20">20B–J</xref>). Sternum central, distinct, narrow, regular. Central area having three arrangements: extending towards both margins forming square to rectangular (Fig. <xref ref-type="fig" rid="F20">20B, J</xref>) or round hyaline space (Fig. <xref ref-type="fig" rid="F20">20C–E</xref>); extending to one margin with other margin flanked by few short striae (Fig. <xref ref-type="fig" rid="F20">20G–I</xref>); both margins bordered with few short striae (Fig. <xref ref-type="fig" rid="F20">20F</xref>). Ghost striae sometimes present (e.g., Fig. <xref ref-type="fig" rid="F20">20C, I</xref>) in central area. Striae parallel, radiate only at poles, and mostly opposite one another across sternum. Stria density 10–12 (often 11) in 10 μm.</p><fig id="F19" position="float" orientation="portrait"><object-id xmlns:xlink="http://www.w3.org/1999/xlink" content-type="doi" xlink:type="simple">10.3897/phytokeys.228.101080.figure19</object-id><object-id xmlns:xlink="http://www.w3.org/1999/xlink" content-type="arpha" xlink:type="simple">08D5281C-F174-5A67-B3A0-ED65C88A3CD7</object-id><label>Figure 19.</label><caption><p><italic><tp:taxon-name><tp:taxon-name-part taxon-name-part-type="genus" reg="Ulnaria">Ulnaria</tp:taxon-name-part><tp:taxon-name-part taxon-name-part-type="species" reg="jishou-biseriata">jishou-biseriata</tp:taxon-name-part></tp:taxon-name></italic> sp. nov., ×400, <abbrev xmlns:xlink="http://www.w3.org/1999/xlink" xlink:title="light microscopy" id="ABBRID0ECMCI" xlink:type="simple">LM</abbrev><bold>A</bold> A cell in girdle view, note two long valve-appressed chloroplasts per cell <bold>B</bold> a dividing cell in girdle view, note the chloroplasts are distributed along the pervalvar axis <bold>C, D</bold> two cells in valve view, note the long plate of chloroplast. Scale bar: 20 μm.</p></caption><graphic xmlns:xlink="http://www.w3.org/1999/xlink" xlink:href="phytokeys-228-001_article-101080__-g019.jpg" position="float" orientation="portrait" xlink:type="simple" id="oo_867607.jpg"><uri content-type="original_file" xlink:type="simple">https://binary.pensoft.net/fig/867607</uri></graphic></fig><fig id="F20" position="float" orientation="portrait"><object-id xmlns:xlink="http://www.w3.org/1999/xlink" content-type="doi" xlink:type="simple">10.3897/phytokeys.228.101080.figure20</object-id><object-id xmlns:xlink="http://www.w3.org/1999/xlink" content-type="arpha" xlink:type="simple">669AEB92-1048-53F5-817E-F2E89E509860</object-id><label>Figure 20.</label><caption><p><italic><tp:taxon-name><tp:taxon-name-part taxon-name-part-type="genus" reg="Ulnaria">Ulnaria</tp:taxon-name-part><tp:taxon-name-part taxon-name-part-type="species" reg="jishou-biseriata">jishou-biseriata</tp:taxon-name-part></tp:taxon-name></italic> sp. nov., ×630, <abbrev xmlns:xlink="http://www.w3.org/1999/xlink" xlink:title="light microscopy" id="ABBRID0EENCI" xlink:type="simple">LM</abbrev><bold>A</bold> a frustule in girdle view, note the rectangle outline <bold>B–J</bold> nine valves exhibiting a size diminution series, note the lanceolate valve outline and the variable central areas <bold>D</bold> micrograph of holotype specimen. Scale bar: 20 μm.</p></caption><graphic xmlns:xlink="http://www.w3.org/1999/xlink" xlink:href="phytokeys-228-001_article-101080__-g020.jpg" position="float" orientation="portrait" xlink:type="simple" id="oo_867608.jpg"><uri content-type="original_file" xlink:type="simple">https://binary.pensoft.net/fig/867608</uri></graphic></fig><p><bold><italic><abbrev xmlns:xlink="http://www.w3.org/1999/xlink" xlink:title="scanning electron microscopy" id="ABBRID0EYNCI" xlink:type="simple">SEM</abbrev></italic></bold> (Figs <xref ref-type="fig" rid="F21">21</xref>–<xref ref-type="fig" rid="F25">25</xref>). In some dividing cells, both epivalve and hypovalve associated with valvocopula and two copulae, forming 3:3 configuration of girdle bands (Fig. <xref ref-type="fig" rid="F21">21A–F, bands</xref> labelled B1–B3, B1 = valvocopula); sometimes epivalve associated with valvocopula and three copulae, whereas hypovalve associated with valvocopula and two copulae, forming 4:3 configuration (Fig. <xref ref-type="fig" rid="F22">22A–D</xref>). Copulae sometimes bearing two rows of poroids near poles (Fig. <xref ref-type="fig" rid="F21">21C–F</xref>). Valvocopula a closed hoop, same shape as valve outline, closely attached to mantle interior, surrounding the valve internal margin (Fig. <xref ref-type="fig" rid="F23">23A</xref>); bearing a mostly continuous row of poroids dividing pars interior from pars exterior located at midline (Fig. <xref ref-type="fig" rid="F23">23B–E</xref>), some isolated poroids visible in pars exterior (Fig. <xref ref-type="fig" rid="F23">23B</xref>, two arrows). At the advalvar edge, valvocopula produces a row of serrated projections, each corresponding to a virga internally (Fig. <xref ref-type="fig" rid="F23">23C</xref>, arrows). Valvocopula lacking ornamentation at both poles (Fig. <xref ref-type="fig" rid="F23">23D, E</xref>, black arrow respectively). Striae continuing onto mantle, absent from centre (Fig. <xref ref-type="fig" rid="F24">24B</xref>). Valve face and mantle intersecting almost at a right angle (Fig. <xref ref-type="fig" rid="F24">24B–F</xref>). Valve characterized by relatively wide virgae, interconnected with thin viminules, and closing plates with few struts fixing them onto each areolar wall (Fig. <xref ref-type="fig" rid="F24">24C, D</xref>). Valve has two types of mixed striae: one composed of a biseriate main part and a uniseriate minor part near sternum (usually 1 or 2 areolae), which are distributed on most of the valve face except each apex, and the other composed of a uniseriate main part and a biseriate minor part, which are only present near each apex (Figs <xref ref-type="fig" rid="F24">24C, D</xref>, <xref ref-type="fig" rid="F25">25B–F</xref>). Ocellulimbus composed of ca. 18 pervalvar and 10 transverse rows of porelli (both pervalvar and transverse rows unequal in length). A few serrated apical outgrowths protruding over each ocellulimbus (Fig. <xref ref-type="fig" rid="F24">24C</xref>, three arrows). Internally, virgae transversely extending towards mantle from sternum. Striae situated almost opposite each other across sternum and becoming uniseriate near sternum (Fig. <xref ref-type="fig" rid="F25">25B–F</xref>). Central area with three arrangements: extending to one margin, bordering with several short striae (Figs <xref ref-type="fig" rid="F24">24B</xref>, external, 25E, internal); bordering both margins with several short striae (Figs <xref ref-type="fig" rid="F24">24E</xref>, external, 25F, internal); or extending to both margins forming transapically rectangular fascia (Figs <xref ref-type="fig" rid="F24">24F</xref>, external, 25B, internal). One rimoportula at each pole (Figs <xref ref-type="fig" rid="F23">23D, E</xref>, <xref ref-type="fig" rid="F24">24C, D</xref>, <xref ref-type="fig" rid="F25">25D</xref>), occasionally two produced at an apex (Fig. <xref ref-type="fig" rid="F25">25C</xref>). External opening of rimoportula expressed as a simple hole with different shapes (Fig. <xref ref-type="fig" rid="F24">24C, D</xref>); internally bilabiate, situated close to sternum, aligned with striae (Fig. <xref ref-type="fig" rid="F25">25C, D</xref>).</p><fig id="F21" position="float" orientation="portrait"><object-id xmlns:xlink="http://www.w3.org/1999/xlink" content-type="doi" xlink:type="simple">10.3897/phytokeys.228.101080.figure21</object-id><object-id xmlns:xlink="http://www.w3.org/1999/xlink" content-type="arpha" xlink:type="simple">0A856802-7E5C-54E3-93E6-FDCF2C03030E</object-id><label>Figure 21.</label><caption><p><italic><tp:taxon-name><tp:taxon-name-part taxon-name-part-type="genus" reg="Ulnaria">Ulnaria</tp:taxon-name-part><tp:taxon-name-part taxon-name-part-type="species" reg="jishou-biseriata">jishou-biseriata</tp:taxon-name-part></tp:taxon-name></italic> sp. nov., girdle view, <abbrev xmlns:xlink="http://www.w3.org/1999/xlink" xlink:title="scanning electron microscopy" id="ABBRID0EYRCI" xlink:type="simple">SEM</abbrev><bold>A</bold> a dividing cell in girdle view <bold>B</bold> middle detail from <bold>A</bold>, note the mantles are hyaline in the central area <bold>C, D</bold> two apical details from <bold>A</bold>, showing both epivalve and hypovalve with associated three girdle bands (labelled B1 to B3) <bold>E, F</bold> two other apical details also show both epivalve and hypovalve with associated three girdle bands in a dividing cell (labelled B1 to B3). Scale bars: 20 μm (<bold>A</bold>); 2 μm (<bold>B–F</bold>).</p></caption><graphic xmlns:xlink="http://www.w3.org/1999/xlink" xlink:href="phytokeys-228-001_article-101080__-g021.jpg" position="float" orientation="portrait" xlink:type="simple" id="oo_867609.jpg"><uri content-type="original_file" xlink:type="simple">https://binary.pensoft.net/fig/867609</uri></graphic></fig><fig id="F22" position="float" orientation="portrait"><object-id xmlns:xlink="http://www.w3.org/1999/xlink" content-type="doi" xlink:type="simple">10.3897/phytokeys.228.101080.figure22</object-id><object-id xmlns:xlink="http://www.w3.org/1999/xlink" content-type="arpha" xlink:type="simple">A0F046FF-94C3-5007-AB25-B50B86866B51</object-id><label>Figure 22.</label><caption><p><italic><tp:taxon-name><tp:taxon-name-part taxon-name-part-type="genus" reg="Ulnaria">Ulnaria</tp:taxon-name-part><tp:taxon-name-part taxon-name-part-type="species" reg="jishou-biseriata">jishou-biseriata</tp:taxon-name-part></tp:taxon-name></italic> sp. nov., girdle view, <abbrev xmlns:xlink="http://www.w3.org/1999/xlink" xlink:title="scanning electron microscopy" id="ABBRID0EETCI" xlink:type="simple">SEM</abbrev><bold>A</bold> a frustule <bold>B–D</bold> details from <bold>A</bold>, showing a 4:3 configuration of girdle bands in a dividing cell. Scale bars: 20 μm (<bold>A</bold>); 2 μm (<bold>B–D</bold>).</p></caption><graphic xmlns:xlink="http://www.w3.org/1999/xlink" xlink:href="phytokeys-228-001_article-101080__-g022.jpg" position="float" orientation="portrait" xlink:type="simple" id="oo_867610.jpg"><uri content-type="original_file" xlink:type="simple">https://binary.pensoft.net/fig/867610</uri></graphic></fig><fig id="F23" position="float" orientation="portrait"><object-id xmlns:xlink="http://www.w3.org/1999/xlink" content-type="doi" xlink:type="simple">10.3897/phytokeys.228.101080.figure23</object-id><object-id xmlns:xlink="http://www.w3.org/1999/xlink" content-type="arpha" xlink:type="simple">80E8496A-A388-52DB-9B29-8F23342DD7E5</object-id><label>Figure 23.</label><caption><p><italic><tp:taxon-name><tp:taxon-name-part taxon-name-part-type="genus" reg="Ulnaria">Ulnaria</tp:taxon-name-part><tp:taxon-name-part taxon-name-part-type="species" reg="jishou-biseriata">jishou-biseriata</tp:taxon-name-part></tp:taxon-name></italic> sp. nov., internal view, <abbrev xmlns:xlink="http://www.w3.org/1999/xlink" xlink:title="scanning electron microscopy" id="ABBRID0EKUCI" xlink:type="simple">SEM</abbrev><bold>A</bold> a valve with valvocopula <bold>B, C</bold> middle details from <bold>A</bold>, note serrated projections over each virga (<bold>C</bold>, arrows) <bold>D, E</bold> two apical details from <bold>A</bold>, note unornamented valvocopula at both apices (arrow respectively). Scale bars: 20 μm (<bold>A</bold>); 2 μm (<bold>B, D, E</bold>); 1 μm (<bold>C</bold>).</p></caption><graphic xmlns:xlink="http://www.w3.org/1999/xlink" xlink:href="phytokeys-228-001_article-101080__-g023.jpg" position="float" orientation="portrait" xlink:type="simple" id="oo_867611.jpg"><uri content-type="original_file" xlink:type="simple">https://binary.pensoft.net/fig/867611</uri></graphic></fig><fig id="F24" position="float" orientation="portrait"><object-id xmlns:xlink="http://www.w3.org/1999/xlink" content-type="doi" xlink:type="simple">10.3897/phytokeys.228.101080.figure24</object-id><object-id xmlns:xlink="http://www.w3.org/1999/xlink" content-type="arpha" xlink:type="simple">7A4DC1A8-EBD1-5A71-84BA-89C9D775B33E</object-id><label>Figure 24.</label><caption><p><italic><tp:taxon-name><tp:taxon-name-part taxon-name-part-type="genus" reg="Ulnaria">Ulnaria</tp:taxon-name-part><tp:taxon-name-part taxon-name-part-type="species" reg="jishou-biseriata">jishou-biseriata</tp:taxon-name-part></tp:taxon-name></italic> sp. nov., external view, <abbrev xmlns:xlink="http://www.w3.org/1999/xlink" xlink:title="scanning electron microscopy" id="ABBRID0EYVCI" xlink:type="simple">SEM</abbrev><bold>A</bold> a frustule in valve view <bold>B</bold> middle detail from <bold>A</bold>, showing central area flanked by a few marginal striae only on one side <bold>C, D</bold> two apical details from <bold>A</bold>, note a few serrated projections protruding over the ocellulimbus (<bold>C</bold>, three arrows) <bold>E</bold> a middle part showing the central area flanked by shortened striae on both sides <bold>F</bold> a middle part showing a rectangular central area. Scale bars: 20 μm (<bold>A</bold>); 2 μm (<bold>B, E, F</bold>); 1 μm (<bold>C, D</bold>).</p></caption><graphic xmlns:xlink="http://www.w3.org/1999/xlink" xlink:href="phytokeys-228-001_article-101080__-g024.jpg" position="float" orientation="portrait" xlink:type="simple" id="oo_867612.jpg"><uri content-type="original_file" xlink:type="simple">https://binary.pensoft.net/fig/867612</uri></graphic></fig><fig id="F25" position="float" orientation="portrait"><object-id xmlns:xlink="http://www.w3.org/1999/xlink" content-type="doi" xlink:type="simple">10.3897/phytokeys.228.101080.figure25</object-id><object-id xmlns:xlink="http://www.w3.org/1999/xlink" content-type="arpha" xlink:type="simple">743C4118-A3D0-5D90-8E2F-9B07BF3E39DE</object-id><label>Figure 25.</label><caption><p><italic><tp:taxon-name><tp:taxon-name-part taxon-name-part-type="genus" reg="Ulnaria">Ulnaria</tp:taxon-name-part><tp:taxon-name-part taxon-name-part-type="species" reg="jishou-biseriata">jishou-biseriata</tp:taxon-name-part></tp:taxon-name></italic> sp. nov., internal view, <abbrev xmlns:xlink="http://www.w3.org/1999/xlink" xlink:title="scanning electron microscopy" id="ABBRID0EKXCI" xlink:type="simple">SEM</abbrev><bold>A</bold> a complete valve <bold>B</bold> middle detail from <bold>A</bold>, note the rectangular central area <bold>C</bold> apical detail from <bold>A</bold>, note two rimoportulae present <bold>D</bold> other apical detail from <bold>A</bold>, note only one rimoportula present <bold>E, F</bold> two middle parts, note the variable central areas. Scale bars: 20 μm (<bold>A</bold>); 2 μm (<bold>B–F</bold>).</p></caption><graphic xmlns:xlink="http://www.w3.org/1999/xlink" xlink:href="phytokeys-228-001_article-101080__-g025.jpg" position="float" orientation="portrait" xlink:type="simple" id="oo_867613.jpg"><uri content-type="original_file" xlink:type="simple">https://binary.pensoft.net/fig/867613</uri></graphic></fig></tp:treatment-sec><tp:treatment-sec sec-type="etymology" id="SECID0EHYCI"><title>Etymology.</title><p>The epithet <italic>jishou-biseriata</italic> is formed from the city name Jishou and the term biseriate to reflect its type locality (Jishou) and its mostly biseriate striae.</p></tp:treatment-sec><tp:treatment-sec sec-type="ecology" id="SECID0EPYCI"><title>Ecology and distribution.</title><p>The sampling site is close to Jishou City and many anthropogenic influences affect the environment and hence the diatoms. The diatom samples were scraped off of the stone surfaces. The following environmental parameters were measured in the field: Conductivity was 202.3 ± 1.2 μS∙cm<sup>-1</sup>, pH was 8.5 ± 0.1, and water temperature was 13.2 ± 0.3 °C. So far, its distribution is known only from the type locality. To sum up, <italic><tp:taxon-name><tp:taxon-name-part taxon-name-part-type="genus" reg="Ulnaria">U.</tp:taxon-name-part><tp:taxon-name-part taxon-name-part-type="species" reg="jishou-biseriata">jishou-biseriata</tp:taxon-name-part></tp:taxon-name></italic> lives on the stone surfaces of a mountainous river running through a small city.</p></tp:treatment-sec><tp:treatment-sec sec-type="discussion" id="SECID0ECZCI"><title>Discussion.</title><p><italic><tp:taxon-name><tp:taxon-name-part taxon-name-part-type="genus" reg="Ulnaria">Ulnaria</tp:taxon-name-part><tp:taxon-name-part taxon-name-part-type="species" reg="jishou-biseriata">jishou-biseriata</tp:taxon-name-part></tp:taxon-name></italic> is characterized by its lanceolate valve outline, mostly biseriate striae, and very variable central areas. With respect to the valve outline, it is similar in some ways to <italic><tp:taxon-name><tp:taxon-name-part taxon-name-part-type="genus" reg="Ulnaria">U.</tp:taxon-name-part><tp:taxon-name-part taxon-name-part-type="species" reg="ulnabiseriata">ulnabiseriata</tp:taxon-name-part></tp:taxon-name></italic>, but the former has smaller and very variable central areas whereas the latter’s central areas are always a rectangular fascia (see <xref ref-type="bibr" rid="B29">Liu et al. 2017</xref>, p 249, figs 30–35).</p></tp:treatment-sec><ref-list><ref id="B29"><mixed-citation xmlns:xlink="http://www.w3.org/1999/xlink" xlink:type="simple"><person-group><name name-style="western"><surname>Liu</surname><given-names>B</given-names></name><name name-style="western"><surname>Williams</surname><given-names>DM</given-names></name><name name-style="western"><surname>Tan</surname><given-names>L</given-names></name></person-group> (<year>2017</year>) <article-title>Three new species of <italic><tp:taxon-name><tp:taxon-name-part taxon-name-part-type="genus">Ulnaria</tp:taxon-name-part></tp:taxon-name></italic> (<tp:taxon-name><tp:taxon-name-part taxon-name-part-type="phylum">Bacillariophyta</tp:taxon-name-part></tp:taxon-name>) from the Wuling Mountains Area, China.</article-title><source>Phytotaxa</source><volume>306</volume>(<issue>4</issue>): <fpage>241</fpage>–<lpage>258</lpage>. <ext-link xlink:href="10.11646/phytotaxa.306.4.1" ext-link-type="doi" xlink:type="simple">https://doi.org/10.11646/phytotaxa.306.4.1</ext-link></mixed-citation></ref></ref-list></tp:taxon-treatment>
