# Supplementary material for: ﻿The diatom genus Ulnaria (Bacillariophyta) in China
Source: PhytoKeys. 2023 Jun 23;228:1–118. doi: 10.3897/phytokeys.228.101080 (PMC10314368; doi:10.3897/phytokeys.228.101080)
Supplement: XML Treatment for Ulnaria pandurata-biseriata [file phytokeys.228.101080-treatment3.xml]

<!DOCTYPE tp:taxon-treatment
  PUBLIC "-//TaxonX//DTD Taxonomic Treatment Publishing DTD v0 20100105//EN" "tax-treatment-NSO.dtd">
<tp:taxon-treatment xmlns:tp="http://www.plazi.org/taxpub"><tp:treatment-meta><kwd-group><label>Taxon classification</label><kwd>
                <named-content content-type="kingdom">Plantae</named-content>
              </kwd><kwd>
                <named-content content-type="order">Licmophorales</named-content>
              </kwd><kwd>
                <named-content content-type="family">Ulnariaceae</named-content>
              </kwd></kwd-group><mixed-citation publication-type="journal"><person-group><name><surname>Liu</surname><given-names>Bing</given-names></name></person-group><article-title>﻿The diatom genus <italic><tp:taxon-name><tp:taxon-name-part taxon-name-part-type="genus" reg="Ulnaria">Ulnaria</tp:taxon-name-part></tp:taxon-name></italic> (<tp:taxon-name><tp:taxon-name-part taxon-name-part-type="phylum">Bacillariophyta</tp:taxon-name-part></tp:taxon-name>) in China</article-title><source>PhytoKeys</source><day>23</day><month>06</month><year>2023</year><volume>228</volume><fpage>1</fpage><lpage>118</lpage><pub-id pub-id-type="doi">10.3897/phytokeys.228.101080</pub-id></mixed-citation></tp:treatment-meta><tp:nomenclature><label>﻿</label><tp:taxon-name>
              <object-id xmlns:xlink="http://www.w3.org/1999/xlink" content-type="arpha" xlink:type="simple">DC66DB16-3C10-5B26-8661-C5390F0D8CA0</object-id>
              <tp:taxon-name-part taxon-name-part-type="genus" reg="Ulnaria">Ulnaria</tp:taxon-name-part>
              <tp:taxon-name-part taxon-name-part-type="species" reg="pandurata-biseriata">pandurata-biseriata</tp:taxon-name-part>
            </tp:taxon-name><tp:taxon-authority>Bing Liu</tp:taxon-authority><tp:taxon-status xmlns:xlink="http://www.w3.org/1999/xlink" xlink:type="simple">sp. nov.</tp:taxon-status><xref ref-type="fig" rid="F26">Figs 26</xref><xref ref-type="fig" rid="F27">, 27</xref><xref ref-type="fig" rid="F28">, 28</xref><xref ref-type="fig" rid="F29">, 29</xref></tp:nomenclature><tp:treatment-sec sec-type="Holotype" id="SECID0EY2CI"><title>Holotype.</title><p>Slide JIUDIA202303, specimen circled on slide, illustrated as Fig. <xref ref-type="fig" rid="F26">26C</xref>.</p></tp:treatment-sec><tp:treatment-sec sec-type="Registration" id="SECID0EC3CI"><title>Registration.</title><p>PhycoBank <ext-link xmlns:xlink="http://www.w3.org/1999/xlink" xlink:href="http://phycobank.org/103809" ext-link-type="uri" xlink:type="simple">http://phycobank.org/103809</ext-link></p></tp:treatment-sec><tp:treatment-sec sec-type="type locality" id="SECID0EM3CI"><title>Type locality.</title><p>China. Hunan province: Zhangjiajie National Forestry Park, Jinbian stream, at Shuirao Simen (<named-content xmlns:xlink="http://www.w3.org/1999/xlink" content-type="dwc:verbatimCoordinates" xlink:type="simple"><named-content content-type="geo-json" specific-use="{&#34;type&#34;:&#34;Point&#34;,&#34;coordinates&#34;:[110.470278,29.343333]}" id="NCID0EV3CI" xlink:type="simple">29°20'36"N, 110°28'13"E</named-content></named-content>, 467 m a.s.l.), collected by Bing Liu, December 29, 2015.</p></tp:treatment-sec><tp:treatment-sec sec-type="description" id="SECID0E13CI"><title>Description.</title><p><bold><italic><abbrev xmlns:xlink="http://www.w3.org/1999/xlink" xlink:title="light microscopy" id="ABBRID0ED4CI" xlink:type="simple">LM</abbrev></italic></bold> (Fig. <xref ref-type="fig" rid="F26">26</xref>). Valves panduriform with slightly constricted middle part and rostrate poles (Fig. <xref ref-type="fig" rid="F26">26A–P</xref>, see also Figs <xref ref-type="fig" rid="F27">27A</xref>, <xref ref-type="fig" rid="F28">28A</xref>, <xref ref-type="fig" rid="F29">29A</xref>). Valve dimensions (n = 36): length 37–60 μm, width 7–9.5 μm at centre, 8–10 μm at widest part. Sternum distinct, extending length of valve. Central area has two arrangements: an asymmetric hyaline region extending to both margins (Fig. <xref ref-type="fig" rid="F26">26A–M</xref>) or a hyaline area which extends to one margin with the other side bordered with a few short striae (Fig. <xref ref-type="fig" rid="F26">26N–P</xref>). Ghost striae are sometimes present (e.g., Fig. <xref ref-type="fig" rid="F26">26D, K</xref>) in the central area. Striae parallel, radiate only approaching each apex, and mostly opposite one another across sternum. Striae density 9–11 (often 10) in 10 μm.</p><fig id="F26" position="float" orientation="portrait"><object-id xmlns:xlink="http://www.w3.org/1999/xlink" content-type="doi" xlink:type="simple">10.3897/phytokeys.228.101080.figure26</object-id><object-id xmlns:xlink="http://www.w3.org/1999/xlink" content-type="arpha" xlink:type="simple">9C03E616-6C09-5407-94AF-9A2D6CE11AA6</object-id><label>Figure 26.</label><caption><p><italic><tp:taxon-name><tp:taxon-name-part taxon-name-part-type="genus" reg="Ulnaria">Ulnaria</tp:taxon-name-part><tp:taxon-name-part taxon-name-part-type="species" reg="pandurata-biseriata">pandurata-biseriata</tp:taxon-name-part></tp:taxon-name></italic> sp. nov., ×1000, <abbrev xmlns:xlink="http://www.w3.org/1999/xlink" xlink:title="light microscopy" id="ABBRID0E25CI" xlink:type="simple">LM</abbrev><bold>A–P</bold> 16 valves exhibiting a size diminution series, note the panduriform valve outline and variable central areas <bold>C</bold> micrograph of holotype specimen. Scale bar: 10 μm.</p></caption><graphic xmlns:xlink="http://www.w3.org/1999/xlink" xlink:href="phytokeys-228-001_article-101080__-g026.jpg" position="float" orientation="portrait" xlink:type="simple" id="oo_867614.jpg"><uri content-type="original_file" xlink:type="simple">https://binary.pensoft.net/fig/867614</uri></graphic></fig><fig id="F27" position="float" orientation="portrait"><object-id xmlns:xlink="http://www.w3.org/1999/xlink" content-type="doi" xlink:type="simple">10.3897/phytokeys.228.101080.figure27</object-id><object-id xmlns:xlink="http://www.w3.org/1999/xlink" content-type="arpha" xlink:type="simple">E83C8031-C291-52AF-805A-E89D7472C37D</object-id><label>Figure 27.</label><caption><p><italic><tp:taxon-name><tp:taxon-name-part taxon-name-part-type="genus" reg="Ulnaria">Ulnaria</tp:taxon-name-part><tp:taxon-name-part taxon-name-part-type="species" reg="pandurata-biseriata">pandurata-biseriata</tp:taxon-name-part></tp:taxon-name></italic> sp. nov., external view, <abbrev xmlns:xlink="http://www.w3.org/1999/xlink" xlink:title="scanning electron microscopy" id="ABBRID0E26CI" xlink:type="simple">SEM</abbrev><bold>A</bold> a frustule in valve view <bold>B</bold> middle part detail from <bold>A</bold>, showing the central area with a few shortened marginal striae on one side <bold>C, D</bold> two apical details from <bold>A</bold>, note some partially triseriate striae (arrows) <bold>E</bold> another middle part showing the fascia-shaped central area <bold>F</bold> another apex, note a few serrated projections protruding over ocellulimbus. Scale bars: 10 μm (<bold>A</bold>); 2 μm (<bold>B–F</bold>).</p></caption><graphic xmlns:xlink="http://www.w3.org/1999/xlink" xlink:href="phytokeys-228-001_article-101080__-g027.jpg" position="float" orientation="portrait" xlink:type="simple" id="oo_867615.jpg"><uri content-type="original_file" xlink:type="simple">https://binary.pensoft.net/fig/867615</uri></graphic></fig><fig id="F28" position="float" orientation="portrait"><object-id xmlns:xlink="http://www.w3.org/1999/xlink" content-type="doi" xlink:type="simple">10.3897/phytokeys.228.101080.figure28</object-id><object-id xmlns:xlink="http://www.w3.org/1999/xlink" content-type="arpha" xlink:type="simple">707B5960-7552-5408-B53C-8A40C10DA375</object-id><label>Figure 28.</label><caption><p><italic><tp:taxon-name><tp:taxon-name-part taxon-name-part-type="genus" reg="Ulnaria">Ulnaria</tp:taxon-name-part><tp:taxon-name-part taxon-name-part-type="species" reg="pandurata-biseriata">pandurata-biseriata</tp:taxon-name-part></tp:taxon-name></italic> sp. nov., internal view, <abbrev xmlns:xlink="http://www.w3.org/1999/xlink" xlink:title="scanning electron microscopy" id="ABBRID0EJBDI" xlink:type="simple">SEM</abbrev><bold>A</bold> a complete valve <bold>B–D</bold> details from <bold>A</bold>, note some partially triseriate striae (arrows) <bold>E, F</bold> other apical details, note partially triseriate striae (arrows). Scale bars: 10 μm (<bold>A</bold>); 2 μm (<bold>B–F</bold>).</p></caption><graphic xmlns:xlink="http://www.w3.org/1999/xlink" xlink:href="phytokeys-228-001_article-101080__-g028.jpg" position="float" orientation="portrait" xlink:type="simple" id="oo_867616.jpg"><uri content-type="original_file" xlink:type="simple">https://binary.pensoft.net/fig/867616</uri></graphic></fig><fig id="F29" position="float" orientation="portrait"><object-id xmlns:xlink="http://www.w3.org/1999/xlink" content-type="doi" xlink:type="simple">10.3897/phytokeys.228.101080.figure29</object-id><object-id xmlns:xlink="http://www.w3.org/1999/xlink" content-type="arpha" xlink:type="simple">672304E9-0CAC-54B5-8E2F-1F0571D25A16</object-id><label>Figure 29.</label><caption><p><italic><tp:taxon-name><tp:taxon-name-part taxon-name-part-type="genus" reg="Ulnaria">Ulnaria</tp:taxon-name-part><tp:taxon-name-part taxon-name-part-type="species" reg="pandurata-biseriata">pandurata-biseriata</tp:taxon-name-part></tp:taxon-name></italic> sp. nov., internal view, <abbrev xmlns:xlink="http://www.w3.org/1999/xlink" xlink:title="scanning electron microscopy" id="ABBRID0ERCDI" xlink:type="simple">SEM</abbrev><bold>A</bold> a valve with a valvocopula <bold>B</bold> middle detail from <bold>A</bold>, note the unornamented middle portion of valvocopula (arrow) <bold>C, D</bold> apical details from <bold>A</bold>, note serrated projections over each virga (arrows) and valvocopula without ornamentation at each apex. Scale bars: 10 μm (<bold>A</bold>); 2 μm (<bold>B–D</bold>).</p></caption><graphic xmlns:xlink="http://www.w3.org/1999/xlink" xlink:href="phytokeys-228-001_article-101080__-g029.jpg" position="float" orientation="portrait" xlink:type="simple" id="oo_867617.jpg"><uri content-type="original_file" xlink:type="simple">https://binary.pensoft.net/fig/867617</uri></graphic></fig><p><bold><italic><abbrev xmlns:xlink="http://www.w3.org/1999/xlink" xlink:title="scanning electron microscopy" id="ABBRID0ENDDI" xlink:type="simple">SEM</abbrev></italic></bold> (Figs <xref ref-type="fig" rid="F27">27</xref>–<xref ref-type="fig" rid="F29">29</xref>). Valve characterized by relatively wide virgae, interconnected with thin viminules, areolar closing plates having a few struts fixing them onto the areolar wall (Figs <xref ref-type="fig" rid="F27">27A–F</xref>, <xref ref-type="fig" rid="F28">28A–F</xref>, <xref ref-type="fig" rid="F29">29A–D</xref>). Valve with two types of mixed striae: one composed of a biseriate main part and a uniseriate minor part near sternum (usually 1 or 2 areolae), which describe most striae of valve (Figs <xref ref-type="fig" rid="F27">27A–F</xref>, <xref ref-type="fig" rid="F28">28A–F</xref>), and the other composed of a biseriate part, a triseriate part, and a uniseriate part near sternum (usually 1 or 2 areolae) (Figs <xref ref-type="fig" rid="F27">27C, D</xref>, <xref ref-type="fig" rid="F28">28B–F</xref>, two arrows, respectively). One rimoportula present at each pole, externally expressed as a simple hole (Fig. <xref ref-type="fig" rid="F27">27C, D, F</xref>), internally bilabiate, situated close to sternum (Fig. <xref ref-type="fig" rid="F28">28C–F</xref>). Ocellulimbus composed of ca.19 pervalvar and 9 transverse rows of porelli. A few serrated apical outgrowths protruding over the ocellulimbus (Fig. <xref ref-type="fig" rid="F27">27F</xref>). Valvocopula is a closed hoop, attached to the mantle interior, surrounding internal valve margin (Fig. <xref ref-type="fig" rid="F29">29A</xref>). Each valvocopula bears a mostly continuous row of poroids dividing the pars interior from pars exterior, located at the midline (Fig. <xref ref-type="fig" rid="F29">29A–D</xref>); lacking ornamentation at either apex (Fig. <xref ref-type="fig" rid="F29">29C, D</xref>). On its advalvar edge, valvocopula bears a row of serrated projections, each corresponding internally to a virga (Fig. <xref ref-type="fig" rid="F29">29C, D</xref>, three arrows respectively).</p></tp:treatment-sec><tp:treatment-sec sec-type="etymology" id="SECID0ESFDI"><title>Etymology.</title><p>The epithet <italic>pandurata-biseriata</italic> is a combination of the terms pandurate and biseriate to reflect the valvar panduriform outline of the valve and its mostly biseriate striae.</p></tp:treatment-sec><tp:treatment-sec sec-type="ecology" id="SECID0E1FDI"><title>Ecology and distribution.</title><p>The sampling site is situated close to the headwaters of Jinbian stream, which originates in the Zhangjiajie National Forestry Park. The diatom samples were scraped off of stone surfaces. The following environmental parameters were measured in the field: Conductivity was 102.7 ± 0.8 μS∙cm<sup>-1</sup>, pH was 8.5 ± 0.7 and water temperature was 8.7 ± 0.2 °C. So far, its distribution is known only from the type locality. To sum up, <italic><tp:taxon-name><tp:taxon-name-part taxon-name-part-type="genus" reg="Ulnaria">U.</tp:taxon-name-part><tp:taxon-name-part taxon-name-part-type="species" reg="pandurata-biseriata">pandurata-biseriata</tp:taxon-name-part></tp:taxon-name></italic> lives on the stone surfaces of the headwaters of a mountainous stream.</p></tp:treatment-sec><tp:treatment-sec sec-type="discussion" id="SECID0ENGDI"><title>Discussion.</title><p><italic><tp:taxon-name><tp:taxon-name-part taxon-name-part-type="genus" reg="Ulnaria">Ulnaria</tp:taxon-name-part><tp:taxon-name-part taxon-name-part-type="species" reg="pandurata-biseriata">pandurata-biseriata</tp:taxon-name-part></tp:taxon-name></italic> is characterized by its panduriform valve outline, mostly biseriate striae, variable central areas, and smaller valves. Similar taxa include <italic><tp:taxon-name><tp:taxon-name-part taxon-name-part-type="genus" reg="Ulnaria">U.</tp:taxon-name-part><tp:taxon-name-part taxon-name-part-type="species" reg="goulardii">goulardii</tp:taxon-name-part></tp:taxon-name></italic> D.M. Williams, Potapova &amp; C.E. Wetzel (see <xref ref-type="bibr" rid="B59">Williams 1986</xref>, p. 141, figs 27–36) and <italic><tp:taxon-name><tp:taxon-name-part taxon-name-part-type="genus" reg="Ulnaria">U.</tp:taxon-name-part><tp:taxon-name-part taxon-name-part-type="species" reg="sangzhi-biseriata">sangzhi-biseriata</tp:taxon-name-part></tp:taxon-name></italic> sp. nov (see below). All possess mostly biseriate striae, but they can be distinguished by the panduriform valve outline of <italic><tp:taxon-name><tp:taxon-name-part taxon-name-part-type="genus" reg="Ulnaria">U.</tp:taxon-name-part><tp:taxon-name-part taxon-name-part-type="species" reg="pandurata-biseriata">pandurata-biseriata</tp:taxon-name-part></tp:taxon-name></italic> from the two latter’s lanceolate valve outline (for <italic><tp:taxon-name><tp:taxon-name-part taxon-name-part-type="genus" reg="Ulnaria">U.</tp:taxon-name-part><tp:taxon-name-part taxon-name-part-type="species" reg="goulardii">goulardii</tp:taxon-name-part></tp:taxon-name></italic>, see <xref ref-type="bibr" rid="B59">Williams 1986</xref>, p. 141, figs 27–36, as <italic><tp:taxon-name><tp:taxon-name-part taxon-name-part-type="genus" reg="Synedra">Synedra</tp:taxon-name-part><tp:taxon-name-part taxon-name-part-type="species" reg="goulardii">goulardii</tp:taxon-name-part></tp:taxon-name></italic>).</p></tp:treatment-sec><ref-list><ref id="B59"><mixed-citation xmlns:xlink="http://www.w3.org/1999/xlink" xlink:type="simple"><person-group><name name-style="western"><surname>Williams</surname><given-names>DM</given-names></name></person-group> (<year>1986</year>) <article-title>Comparative morphology of some species of <italic><tp:taxon-name><tp:taxon-name-part taxon-name-part-type="genus">Synedra</tp:taxon-name-part></tp:taxon-name></italic> Ehrenb. with a new definition of the genus.</article-title><source>Diatom Research</source><volume>1</volume>(<issue>1</issue>): <fpage>131</fpage>–<lpage>152</lpage>. <ext-link xlink:href="10.1080/0269249X.1986.9704963" ext-link-type="doi" xlink:type="simple">https://doi.org/10.1080/0269249X.1986.9704963</ext-link></mixed-citation></ref></ref-list></tp:taxon-treatment>
