# Supplementary material for: ﻿The diatom genus Ulnaria (Bacillariophyta) in China
Source: PhytoKeys. 2023 Jun 23;228:1–118. doi: 10.3897/phytokeys.228.101080 (PMC10314368; doi:10.3897/phytokeys.228.101080)
Supplement: XML Treatment for Ulnaria sangzhi-biseriata [file phytokeys.228.101080-treatment4.xml]

<!DOCTYPE tp:taxon-treatment
  PUBLIC "-//TaxonX//DTD Taxonomic Treatment Publishing DTD v0 20100105//EN" "tax-treatment-NSO.dtd">
<tp:taxon-treatment xmlns:tp="http://www.plazi.org/taxpub"><tp:treatment-meta><kwd-group><label>Taxon classification</label><kwd>
                <named-content content-type="kingdom">Plantae</named-content>
              </kwd><kwd>
                <named-content content-type="order">Licmophorales</named-content>
              </kwd><kwd>
                <named-content content-type="family">Ulnariaceae</named-content>
              </kwd></kwd-group><mixed-citation publication-type="journal"><person-group><name><surname>Liu</surname><given-names>Bing</given-names></name></person-group><article-title>﻿The diatom genus <italic><tp:taxon-name><tp:taxon-name-part taxon-name-part-type="genus" reg="Ulnaria">Ulnaria</tp:taxon-name-part></tp:taxon-name></italic> (<tp:taxon-name><tp:taxon-name-part taxon-name-part-type="phylum">Bacillariophyta</tp:taxon-name-part></tp:taxon-name>) in China</article-title><source>PhytoKeys</source><day>23</day><month>06</month><year>2023</year><volume>228</volume><fpage>1</fpage><lpage>118</lpage><pub-id pub-id-type="doi">10.3897/phytokeys.228.101080</pub-id></mixed-citation></tp:treatment-meta><tp:nomenclature><label>﻿</label><tp:taxon-name>
              <object-id xmlns:xlink="http://www.w3.org/1999/xlink" content-type="arpha" xlink:type="simple">9F2CEEEE-746C-5AAD-8A24-70264C149BBA</object-id>
              <tp:taxon-name-part taxon-name-part-type="genus" reg="Ulnaria">Ulnaria</tp:taxon-name-part>
              <tp:taxon-name-part taxon-name-part-type="species" reg="sangzhi-biseriata">sangzhi-biseriata</tp:taxon-name-part>
            </tp:taxon-name><tp:taxon-authority>Bing Liu</tp:taxon-authority><tp:taxon-status xmlns:xlink="http://www.w3.org/1999/xlink" xlink:type="simple">sp. nov.</tp:taxon-status><xref ref-type="fig" rid="F30">Figs 30</xref><xref ref-type="fig" rid="F31">, 31</xref><xref ref-type="fig" rid="F32">, 32</xref><xref ref-type="fig" rid="F33">, 33</xref><xref ref-type="fig" rid="F34">, 34</xref></tp:nomenclature><tp:treatment-sec sec-type="Holotype" id="SECID0EXKDI"><title>Holotype.</title><p>Slide JIUDIA202304, specimen circled on slide, illustrated as Fig. <xref ref-type="fig" rid="F30">30C</xref>.</p></tp:treatment-sec><tp:treatment-sec sec-type="Registration" id="SECID0EBLDI"><title>Registration.</title><p>PhycoBank <ext-link xmlns:xlink="http://www.w3.org/1999/xlink" xlink:href="http://phycobank.org/103810" ext-link-type="uri" xlink:type="simple">http://phycobank.org/103810</ext-link>.</p></tp:treatment-sec><tp:treatment-sec sec-type="type locality" id="SECID0EMLDI"><title>Type locality.</title><p>China. Hunan province: Sangzhi County, Wudaoshui Town, Jinlong power station, Li River (<named-content xmlns:xlink="http://www.w3.org/1999/xlink" content-type="dwc:verbatimCoordinates" xlink:type="simple"><named-content content-type="geo-json" specific-use="{&#34;type&#34;:&#34;Point&#34;,&#34;coordinates&#34;:[109.914139,29.718639]}" id="NCID0EVLDI" xlink:type="simple">29°43′7.1″N, 109°54′50.9″E</named-content></named-content>, 398 m a.s.l.), collected by Bing Liu, September 30, 2015.</p></tp:treatment-sec><tp:treatment-sec sec-type="description" id="SECID0E1LDI"><title>Description.</title><p><bold><italic><abbrev xmlns:xlink="http://www.w3.org/1999/xlink" xlink:title="light microscopy" id="ABBRID0EDMDI" xlink:type="simple">LM</abbrev></italic></bold> (Fig. <xref ref-type="fig" rid="F30">30</xref>). Valves linear-lanceolate with central margins sometimes very slightly constricted and capitate to sub-capitate apices (Fig. <xref ref-type="fig" rid="F30">30A–I</xref>, see also Figs <xref ref-type="fig" rid="F32">32A, E</xref>, <xref ref-type="fig" rid="F33">33A</xref>, <xref ref-type="fig" rid="F34">34A, E</xref>). Valve dimensions (n = 22): length 49–91 μm, width 6.5–8.2 μm at centre. Sternum discernible, extending length of valve. Central area rectangular or square. Ghost striae present in central area (e.g., Fig. <xref ref-type="fig" rid="F30">30B–D</xref>). Striae parallel, radiate only at poles, and mostly opposite each other across sternum. Stria density 10–12 (often 11) in 10 μm.</p><fig id="F30" position="float" orientation="portrait"><object-id xmlns:xlink="http://www.w3.org/1999/xlink" content-type="doi" xlink:type="simple">10.3897/phytokeys.228.101080.figure30</object-id><object-id xmlns:xlink="http://www.w3.org/1999/xlink" content-type="arpha" xlink:type="simple">8390E25E-CB75-59CF-B21F-2BAC9CDCF62D</object-id><label>Figure 30.</label><caption><p><italic><tp:taxon-name><tp:taxon-name-part taxon-name-part-type="genus" reg="Ulnaria">Ulnaria</tp:taxon-name-part><tp:taxon-name-part taxon-name-part-type="species" reg="sangzhi-biseriata">sangzhi-biseriata</tp:taxon-name-part></tp:taxon-name></italic> sp. nov., ×1000, <abbrev xmlns:xlink="http://www.w3.org/1999/xlink" xlink:title="light microscopy" id="ABBRID0ETNDI" xlink:type="simple">LM</abbrev><bold>A–I</bold> nine valves exhibiting a size diminution series, note linear-lanceolate valve outline, rectangular central area and capitate to sub-capitate apices <bold>C</bold> micrograph of holotype specimen. Scale bar: 10 μm.</p></caption><graphic xmlns:xlink="http://www.w3.org/1999/xlink" xlink:href="phytokeys-228-001_article-101080__-g030.jpg" position="float" orientation="portrait" xlink:type="simple" id="oo_867618.jpg"><uri content-type="original_file" xlink:type="simple">https://binary.pensoft.net/fig/867618</uri></graphic></fig><p><bold><italic><abbrev xmlns:xlink="http://www.w3.org/1999/xlink" xlink:title="scanning electron microscopy" id="ABBRID0EFODI" xlink:type="simple">SEM</abbrev></italic></bold> (Figs <xref ref-type="fig" rid="F31">31</xref>–<xref ref-type="fig" rid="F34">34</xref>). Frustule rectangular in girdle view (Fig. <xref ref-type="fig" rid="F31">31A</xref>). Epivalve associated with valvocopula and three copulae (Fig. <xref ref-type="fig" rid="F31">31C, D</xref>, labelled B1–B4, B1 = valvocopula). Valvocopula is a closed hoop, attached to the mantle interior, surrounding the valve internal margin (Fig. <xref ref-type="fig" rid="F32">32A, E</xref>). The valvocopula has a mostly continuous row of poroids dividing pars interior from pars exterior, located at the midline (Fig. <xref ref-type="fig" rid="F26">26B–D</xref>). On its advalvar edge there is a row of serrated projections, each corresponding internally to a virga (Figs <xref ref-type="fig" rid="F31">31B</xref>, <xref ref-type="fig" rid="F32">32B–D, F</xref>, two arrowheads respectively), ornamentation is lacking at either pole (Fig. <xref ref-type="fig" rid="F32">32C, D, F</xref>). Valve face and mantle intersect almost at right angle (Fig. <xref ref-type="fig" rid="F33">33A–F</xref>). Central hyaline area rectangular or square (Figs <xref ref-type="fig" rid="F33">33B, E</xref>, <xref ref-type="fig" rid="F34">34B, F</xref>). Valve characterized by a series of relatively wide virgae, interconnected with thin viminules and closing plates affixed with a few struts to the areolar wall (Figs <xref ref-type="fig" rid="F32">32A–F</xref>, <xref ref-type="fig" rid="F33">33B–F</xref>, closing plate see Fig. <xref ref-type="fig" rid="F33">33F</xref>, two wavy arrows). Valve has two types of mixed striae: most striae of the valve are composed of a biseriate main part and a uniseriate minor part near the sternum (usually 1 or 2 areolae, Figs <xref ref-type="fig" rid="F33">33B–F</xref>, <xref ref-type="fig" rid="F34">34B–D, F</xref>), and the rest are composed of a biseriate part, a triseriate part, and a uniseriate part near sternum (usually 1 or 2 areolae) (Fig. <xref ref-type="fig" rid="F34">34C, D</xref>, two arrows respectively). Ocellulimbus composed of ca. 18 pervalvar and 7 transverse rows of porelli. A few serrated apical outgrowths protruding over each ocellulimbus (Fig. <xref ref-type="fig" rid="F33">33C, D, F</xref>, two arrows respectively). Striae continue onto mantle, absent in the centre (Fig. <xref ref-type="fig" rid="F31">31B</xref>). One rimoportula at each pole (Figs <xref ref-type="fig" rid="F33">33C, D, F</xref>, <xref ref-type="fig" rid="F34">34C, D</xref>), externally expressed as a simple hole in different shapes (Fig. <xref ref-type="fig" rid="F33">33C, D, F</xref>), internally bilabiate, situated close to sternum (Fig. <xref ref-type="fig" rid="F34">34C, D</xref>).</p><fig id="F31" position="float" orientation="portrait"><object-id xmlns:xlink="http://www.w3.org/1999/xlink" content-type="doi" xlink:type="simple">10.3897/phytokeys.228.101080.figure31</object-id><object-id xmlns:xlink="http://www.w3.org/1999/xlink" content-type="arpha" xlink:type="simple">1E49D84D-52AC-5D62-BDC7-F3836EE66BF7</object-id><label>Figure 31.</label><caption><p><italic><tp:taxon-name><tp:taxon-name-part taxon-name-part-type="genus" reg="Ulnaria">Ulnaria</tp:taxon-name-part><tp:taxon-name-part taxon-name-part-type="species" reg="sangzhi-biseriata">sangzhi-biseriata</tp:taxon-name-part></tp:taxon-name></italic> sp. nov., girdle view, <abbrev xmlns:xlink="http://www.w3.org/1999/xlink" xlink:title="scanning electron microscopy" id="ABBRID0E4RDI" xlink:type="simple">SEM</abbrev><bold>A</bold> a partly collapsed frustule <bold>B</bold> middle part from <bold>A</bold>, note variable central mantles and serrated projections of valvocopula (three arrowheads) <bold>C, D</bold> two apical details from <bold>A</bold>, showing four girdle bands associating the epivalve (labelled B1–B4). Scale bars: 10 μm (<bold>A</bold>); 2 μm (<bold>B–D</bold>).</p></caption><graphic xmlns:xlink="http://www.w3.org/1999/xlink" xlink:href="phytokeys-228-001_article-101080__-g031.jpg" position="float" orientation="portrait" xlink:type="simple" id="oo_867619.jpg"><uri content-type="original_file" xlink:type="simple">https://binary.pensoft.net/fig/867619</uri></graphic></fig><fig id="F32" position="float" orientation="portrait"><object-id xmlns:xlink="http://www.w3.org/1999/xlink" content-type="doi" xlink:type="simple">10.3897/phytokeys.228.101080.figure32</object-id><object-id xmlns:xlink="http://www.w3.org/1999/xlink" content-type="arpha" xlink:type="simple">81F8930E-2171-5B1E-A3B9-081DED869727</object-id><label>Figure 32.</label><caption><p><italic><tp:taxon-name><tp:taxon-name-part taxon-name-part-type="genus" reg="Ulnaria">Ulnaria</tp:taxon-name-part><tp:taxon-name-part taxon-name-part-type="species" reg="sangzhi-biseriata">sangzhi-biseriata</tp:taxon-name-part></tp:taxon-name></italic> sp. nov., internal view, <abbrev xmlns:xlink="http://www.w3.org/1999/xlink" xlink:title="scanning electron microscopy" id="ABBRID0EHTDI" xlink:type="simple">SEM</abbrev><bold>A</bold> a valve with a valvocopula <bold>B</bold> middle part from <bold>A</bold>, note the serrated projections (two arrowheads) <bold>C, D</bold> two apical details from <bold>A</bold>, note the closed nature of valvocopula and serrated projections (arrowheads) <bold>E</bold> another valve with a valvocopula <bold>F</bold> apical detail from <bold>E</bold>, note the serrated projections (two arrowheads). Scale bars: 10 μm (<bold>A, E</bold>); 2 μm (<bold>B–D, F</bold>).</p></caption><graphic xmlns:xlink="http://www.w3.org/1999/xlink" xlink:href="phytokeys-228-001_article-101080__-g032.jpg" position="float" orientation="portrait" xlink:type="simple" id="oo_867620.jpg"><uri content-type="original_file" xlink:type="simple">https://binary.pensoft.net/fig/867620</uri></graphic></fig><fig id="F33" position="float" orientation="portrait"><object-id xmlns:xlink="http://www.w3.org/1999/xlink" content-type="doi" xlink:type="simple">10.3897/phytokeys.228.101080.figure33</object-id><object-id xmlns:xlink="http://www.w3.org/1999/xlink" content-type="arpha" xlink:type="simple">B7328A5A-B7AF-505B-873F-C06F0740E9A4</object-id><label>Figure 33.</label><caption><p><italic><tp:taxon-name><tp:taxon-name-part taxon-name-part-type="genus" reg="Ulnaria">Ulnaria</tp:taxon-name-part><tp:taxon-name-part taxon-name-part-type="species" reg="sangzhi-biseriata">sangzhi-biseriata</tp:taxon-name-part></tp:taxon-name></italic> sp. nov., external view, <abbrev xmlns:xlink="http://www.w3.org/1999/xlink" xlink:title="scanning electron microscopy" id="ABBRID0EXUDI" xlink:type="simple">SEM</abbrev><bold>A</bold> a complete valve <bold>B</bold> middle detail from <bold>A</bold>, note rectangular central area <bold>C, D</bold> two apical details from <bold>A</bold>, note a few serrated projections protruding over the ocellulimbus (arrows) <bold>E</bold> another middle part showing rectangular central area with ghost striae <bold>F</bold> another apical detail, note a few serrated projections (two arrows) and the closing plates (two curved arrows). Scale bars: 10 μm (<bold>A</bold>); 2 μm (<bold>B, E</bold>); 1 μm (<bold>C, D, F</bold>).</p></caption><graphic xmlns:xlink="http://www.w3.org/1999/xlink" xlink:href="phytokeys-228-001_article-101080__-g033.jpg" position="float" orientation="portrait" xlink:type="simple" id="oo_867621.jpg"><uri content-type="original_file" xlink:type="simple">https://binary.pensoft.net/fig/867621</uri></graphic></fig><fig id="F34" position="float" orientation="portrait"><object-id xmlns:xlink="http://www.w3.org/1999/xlink" content-type="doi" xlink:type="simple">10.3897/phytokeys.228.101080.figure34</object-id><object-id xmlns:xlink="http://www.w3.org/1999/xlink" content-type="arpha" xlink:type="simple">5F1297EA-220D-5537-B62B-3A8CEBC7631F</object-id><label>Figure 34.</label><caption><p><italic><tp:taxon-name><tp:taxon-name-part taxon-name-part-type="genus" reg="Ulnaria">Ulnaria</tp:taxon-name-part><tp:taxon-name-part taxon-name-part-type="species" reg="sangzhi-biseriata">sangzhi-biseriata</tp:taxon-name-part></tp:taxon-name></italic> sp. nov., internal view, <abbrev xmlns:xlink="http://www.w3.org/1999/xlink" xlink:title="scanning electron microscopy" id="ABBRID0EHWDI" xlink:type="simple">SEM</abbrev><bold>A</bold> a complete valve <bold>B</bold> middle detail from <bold>A</bold>, showing the central area <bold>C, D</bold> two apical details from <bold>A</bold>, note part triseriate striae (arrows) <bold>E</bold> another complete valve <bold>F</bold> middle detail from <bold>E</bold>. Scale bars: 10 μm (<bold>A, E</bold>); 2 μm (<bold>B–D, F</bold>).</p></caption><graphic xmlns:xlink="http://www.w3.org/1999/xlink" xlink:href="phytokeys-228-001_article-101080__-g034.jpg" position="float" orientation="portrait" xlink:type="simple" id="oo_867622.jpg"><uri content-type="original_file" xlink:type="simple">https://binary.pensoft.net/fig/867622</uri></graphic></fig></tp:treatment-sec><tp:treatment-sec sec-type="etymology" id="SECID0EEXDI"><title>Etymology.</title><p>The epithet <italic>sangzhi-biseriata</italic> is a combination of Sangzi and the term biseriate to reflect its type locality (Sangzi) and its mostly biseriate striae.</p></tp:treatment-sec><tp:treatment-sec sec-type="ecology" id="SECID0EMXDI"><title>Ecology and distribution.</title><p>The sampling site is near Wudaoshui Town, and some human activities may have affected the environment and hence the diatoms. The diatom samples were scraped off of the stone surfaces. The following environmental parameters were measured in the field: Conductivity was 219.3 ± 1.2 μS∙cm<sup>-1</sup>, pH was 8.5 ± 0.2 and water temperature was 17.9 ± 0.3 °C. To sum up, <italic><tp:taxon-name><tp:taxon-name-part taxon-name-part-type="genus" reg="Ulnaria">U.</tp:taxon-name-part><tp:taxon-name-part taxon-name-part-type="species" reg="sangzhi-biseriata">sangzhi-biseriata</tp:taxon-name-part></tp:taxon-name></italic> lives on the stone surfaces of a mountainous river flowing away from the Town. So far, its distribution is known only from the type locality.</p></tp:treatment-sec><tp:treatment-sec sec-type="discussion" id="SECID0E6XDI"><title>Discussion.</title><p><italic><tp:taxon-name><tp:taxon-name-part taxon-name-part-type="genus" reg="Ulnaria">Ulnaria</tp:taxon-name-part><tp:taxon-name-part taxon-name-part-type="species" reg="sangzhi-biseriata">sangzhi-biseriata</tp:taxon-name-part></tp:taxon-name></italic> is characterized by its linear-lanceolate valve outline, mostly biseriate striae, rectangular or square central area, and capitate to sub-capitate apices. It is similar to <italic><tp:taxon-name><tp:taxon-name-part taxon-name-part-type="genus" reg="Ulnaria">U.</tp:taxon-name-part><tp:taxon-name-part taxon-name-part-type="species" reg="goulardii">goulardii</tp:taxon-name-part></tp:taxon-name></italic> which has a more constricted valve central margin. Moreover, the former has capitate to sub-capitate apices whereas <italic><tp:taxon-name><tp:taxon-name-part taxon-name-part-type="genus" reg="Ulnaria">U.</tp:taxon-name-part><tp:taxon-name-part taxon-name-part-type="species" reg="goulardii">goulardii</tp:taxon-name-part></tp:taxon-name></italic> has rostrate apices (see <xref ref-type="bibr" rid="B59">Williams 1986</xref>, p. 141, figs 27–36, as <italic><tp:taxon-name><tp:taxon-name-part taxon-name-part-type="genus" reg="Synedra">Synedra</tp:taxon-name-part><tp:taxon-name-part taxon-name-part-type="species" reg="goulardii">goulardii</tp:taxon-name-part></tp:taxon-name></italic>).</p></tp:treatment-sec><tp:treatment-sec><!--Section generated to contain objects referenced in tp:taxon-treatment.--><fig id="F26" position="float" orientation="portrait"><object-id xmlns:xlink="http://www.w3.org/1999/xlink" content-type="doi" xlink:type="simple">10.3897/phytokeys.228.101080.figure26</object-id><object-id xmlns:xlink="http://www.w3.org/1999/xlink" content-type="arpha" xlink:type="simple">9C03E616-6C09-5407-94AF-9A2D6CE11AA6</object-id><label>Figure 26.</label><caption><p><italic><tp:taxon-name><tp:taxon-name-part taxon-name-part-type="genus" reg="Ulnaria">Ulnaria</tp:taxon-name-part><tp:taxon-name-part taxon-name-part-type="species" reg="pandurata-biseriata">pandurata-biseriata</tp:taxon-name-part></tp:taxon-name></italic> sp. nov., ×1000, <abbrev xmlns:xlink="http://www.w3.org/1999/xlink" xlink:title="light microscopy" id="ABBRID0E25CI" xlink:type="simple">LM</abbrev><bold>A–P</bold> 16 valves exhibiting a size diminution series, note the panduriform valve outline and variable central areas <bold>C</bold> micrograph of holotype specimen. Scale bar: 10 μm.</p></caption><graphic xmlns:xlink="http://www.w3.org/1999/xlink" xlink:href="phytokeys-228-001_article-101080__-g026.jpg" position="float" orientation="portrait" xlink:type="simple" id="oo_867614.jpg"><uri content-type="original_file" xlink:type="simple">https://binary.pensoft.net/fig/867614</uri></graphic></fig></tp:treatment-sec><ref-list><ref id="B59"><mixed-citation xmlns:xlink="http://www.w3.org/1999/xlink" xlink:type="simple"><person-group><name name-style="western"><surname>Williams</surname><given-names>DM</given-names></name></person-group> (<year>1986</year>) <article-title>Comparative morphology of some species of <italic><tp:taxon-name><tp:taxon-name-part taxon-name-part-type="genus">Synedra</tp:taxon-name-part></tp:taxon-name></italic> Ehrenb. with a new definition of the genus.</article-title><source>Diatom Research</source><volume>1</volume>(<issue>1</issue>): <fpage>131</fpage>–<lpage>152</lpage>. <ext-link xlink:href="10.1080/0269249X.1986.9704963" ext-link-type="doi" xlink:type="simple">https://doi.org/10.1080/0269249X.1986.9704963</ext-link></mixed-citation></ref></ref-list></tp:taxon-treatment>
