# Supplementary material for: ﻿The diatom genus Ulnaria (Bacillariophyta) in China
Source: PhytoKeys. 2023 Jun 23;228:1–118. doi: 10.3897/phytokeys.228.101080 (PMC10314368; doi:10.3897/phytokeys.228.101080)
Supplement: XML Treatment for Ulnaria wuling-biseriata [file phytokeys.228.101080-treatment5.xml]

<!DOCTYPE tp:taxon-treatment
  PUBLIC "-//TaxonX//DTD Taxonomic Treatment Publishing DTD v0 20100105//EN" "tax-treatment-NSO.dtd">
<tp:taxon-treatment xmlns:tp="http://www.plazi.org/taxpub"><tp:treatment-meta><kwd-group><label>Taxon classification</label><kwd>
                <named-content content-type="kingdom">Plantae</named-content>
              </kwd><kwd>
                <named-content content-type="order">Licmophorales</named-content>
              </kwd><kwd>
                <named-content content-type="family">Ulnariaceae</named-content>
              </kwd></kwd-group><mixed-citation publication-type="journal"><person-group><name><surname>Liu</surname><given-names>Bing</given-names></name></person-group><article-title>﻿The diatom genus <italic><tp:taxon-name><tp:taxon-name-part taxon-name-part-type="genus" reg="Ulnaria">Ulnaria</tp:taxon-name-part></tp:taxon-name></italic> (<tp:taxon-name><tp:taxon-name-part taxon-name-part-type="phylum">Bacillariophyta</tp:taxon-name-part></tp:taxon-name>) in China</article-title><source>PhytoKeys</source><day>23</day><month>06</month><year>2023</year><volume>228</volume><fpage>1</fpage><lpage>118</lpage><pub-id pub-id-type="doi">10.3897/phytokeys.228.101080</pub-id></mixed-citation></tp:treatment-meta><tp:nomenclature><label>﻿</label><tp:taxon-name>
              <object-id xmlns:xlink="http://www.w3.org/1999/xlink" content-type="arpha" xlink:type="simple">96A4A27C-9D80-52D2-B6EB-4C0B0A645655</object-id>
              <tp:taxon-name-part taxon-name-part-type="genus" reg="Ulnaria">Ulnaria</tp:taxon-name-part>
              <tp:taxon-name-part taxon-name-part-type="species" reg="wuling-biseriata">wuling-biseriata</tp:taxon-name-part>
            </tp:taxon-name><tp:taxon-authority>Bing Liu</tp:taxon-authority><tp:taxon-status xmlns:xlink="http://www.w3.org/1999/xlink" xlink:type="simple">sp. nov.</tp:taxon-status><xref ref-type="fig" rid="F35">Figs 35</xref><xref ref-type="fig" rid="F36">, 36</xref><xref ref-type="fig" rid="F37">, 37</xref><xref ref-type="fig" rid="F38">, 38</xref></tp:nomenclature><tp:treatment-sec sec-type="Holotype" id="SECID0EL2DI"><title>Holotype.</title><p>Slide JIUDIA202305, specimen circled on slide, illustrated as Fig. <xref ref-type="fig" rid="F35">35A</xref>.</p></tp:treatment-sec><tp:treatment-sec sec-type="Registration" id="SECID0EV2DI"><title>Registration.</title><p>PhycoBank <ext-link xmlns:xlink="http://www.w3.org/1999/xlink" xlink:href="http://phycobank.org/103811" ext-link-type="uri" xlink:type="simple">http://phycobank.org/103811</ext-link></p></tp:treatment-sec><tp:treatment-sec sec-type="type locality" id="SECID0E62DI"><title>Type locality.</title><p>China. Hunan province: Zhangjiajie National Forestry Park, Jinbian stream, at Shuirao Simen (<named-content xmlns:xlink="http://www.w3.org/1999/xlink" content-type="dwc:verbatimCoordinates" xlink:type="simple"><named-content content-type="geo-json" specific-use="{&#34;type&#34;:&#34;Point&#34;,&#34;coordinates&#34;:[110.470278,29.343333]}" id="NCID0EI3DI" xlink:type="simple">29°20'36"N, 110°28'13"E</named-content></named-content>, 467 m a.s.l.), collected by Bing Liu, December 29, 2015.</p></tp:treatment-sec><tp:treatment-sec sec-type="description" id="SECID0EN3DI"><title>Description.</title><p><bold><italic><abbrev xmlns:xlink="http://www.w3.org/1999/xlink" xlink:title="light microscopy" id="ABBRID0EW3DI" xlink:type="simple">LM</abbrev></italic></bold> (Fig. <xref ref-type="fig" rid="F35">35</xref>). Valves linear with abruptly tapering rostrate to sub-capitate apices (Fig. <xref ref-type="fig" rid="F35">35A–J</xref>, see also Figs <xref ref-type="fig" rid="F36">36A, E</xref>, <xref ref-type="fig" rid="F37">37A, E</xref>). Valve dimensions (n = 15): length 160–200 μm, width 6.5–8 μm at centre. Sternum discernible, mostly regular, occasionally irregular (e.g., Fig. <xref ref-type="fig" rid="F35">35D</xref>), extending length of valve. Central area apically rectangular or trapezoid. Ghost striae sometimes present in central area (e.g., Fig. <xref ref-type="fig" rid="F35">35C, I</xref>). Striae parallel, radiate only at each pole, and mostly opposite across sternum. Stria density 10–11 in 10 μm.</p><fig id="F35" position="float" orientation="portrait"><object-id xmlns:xlink="http://www.w3.org/1999/xlink" content-type="doi" xlink:type="simple">10.3897/phytokeys.228.101080.figure35</object-id><object-id xmlns:xlink="http://www.w3.org/1999/xlink" content-type="arpha" xlink:type="simple">225B1FC0-7977-5444-B947-23EE83B16F92</object-id><label>Figure 35.</label><caption><p><italic><tp:taxon-name><tp:taxon-name-part taxon-name-part-type="genus" reg="Ulnaria">Ulnaria</tp:taxon-name-part><tp:taxon-name-part taxon-name-part-type="species" reg="wuling-biseriata">wuling-biseriata</tp:taxon-name-part></tp:taxon-name></italic>, sp. nov., ×630, <abbrev xmlns:xlink="http://www.w3.org/1999/xlink" xlink:title="light microscopy" id="ABBRID0EG5DI" xlink:type="simple">LM</abbrev><bold>A–J</bold> ten valves exhibiting a size diminution series, note linear valve outlines, rostrate apices, and rectangular hyaline central area <bold>A</bold> micrograph of holotype specimen. Scale bar: 20 μm.</p></caption><graphic xmlns:xlink="http://www.w3.org/1999/xlink" xlink:href="phytokeys-228-001_article-101080__-g035.jpg" position="float" orientation="portrait" xlink:type="simple" id="oo_867623.jpg"><uri content-type="original_file" xlink:type="simple">https://binary.pensoft.net/fig/867623</uri></graphic></fig><fig id="F36" position="float" orientation="portrait"><object-id xmlns:xlink="http://www.w3.org/1999/xlink" content-type="doi" xlink:type="simple">10.3897/phytokeys.228.101080.figure36</object-id><object-id xmlns:xlink="http://www.w3.org/1999/xlink" content-type="arpha" xlink:type="simple">F9EAA884-39AA-5686-B3C7-26D714562B40</object-id><label>Figure 36.</label><caption><p><italic><tp:taxon-name><tp:taxon-name-part taxon-name-part-type="genus" reg="Ulnaria">Ulnaria</tp:taxon-name-part><tp:taxon-name-part taxon-name-part-type="species" reg="wuling-biseriata">wuling-biseriata</tp:taxon-name-part></tp:taxon-name></italic>, sp. nov., external view, <abbrev xmlns:xlink="http://www.w3.org/1999/xlink" xlink:title="scanning electron microscopy" id="ABBRID0EG6DI" xlink:type="simple">SEM</abbrev><bold>A</bold> a complete valve <bold>B</bold> middle detail from <bold>A</bold>, showing the rectangular central area <bold>C, D</bold> two apical details of <bold>A</bold>, note some uniseriate striae at the apices <bold>E</bold> another complete valve <bold>F</bold> middle detail from <bold>E</bold>, showing a trapezoidal central area. Scale bars: 20 μm (<bold>A, E</bold>); 2 μm (<bold>B–D, F</bold>).</p></caption><graphic xmlns:xlink="http://www.w3.org/1999/xlink" xlink:href="phytokeys-228-001_article-101080__-g036.jpg" position="float" orientation="portrait" xlink:type="simple" id="oo_867624.jpg"><uri content-type="original_file" xlink:type="simple">https://binary.pensoft.net/fig/867624</uri></graphic></fig><fig id="F37" position="float" orientation="portrait"><object-id xmlns:xlink="http://www.w3.org/1999/xlink" content-type="doi" xlink:type="simple">10.3897/phytokeys.228.101080.figure37</object-id><object-id xmlns:xlink="http://www.w3.org/1999/xlink" content-type="arpha" xlink:type="simple">9879FCEA-EFAE-5883-9B10-B46CC4F8AFEF</object-id><label>Figure 37.</label><caption><p><italic><tp:taxon-name><tp:taxon-name-part taxon-name-part-type="genus" reg="Ulnaria">Ulnaria</tp:taxon-name-part><tp:taxon-name-part taxon-name-part-type="species" reg="wuling-biseriata">wuling-biseriata</tp:taxon-name-part></tp:taxon-name></italic>, sp. nov., internal view, <abbrev xmlns:xlink="http://www.w3.org/1999/xlink" xlink:title="scanning electron microscopy" id="ABBRID0EXAAK" xlink:type="simple">SEM</abbrev><bold>A</bold> a complete valve <bold>B</bold> middle detail from <bold>A</bold>, showing the rectangular central area <bold>C, D</bold> two apical details from <bold>A</bold>. <bold>E</bold> Another complete valve <bold>F</bold> middle detail from <bold>E</bold> showing the trapezoidal central area. Scale bars: 20 μm (<bold>A, E</bold>); 2 μm (<bold>B–D, F</bold>).</p></caption><graphic xmlns:xlink="http://www.w3.org/1999/xlink" xlink:href="phytokeys-228-001_article-101080__-g037.jpg" position="float" orientation="portrait" xlink:type="simple" id="oo_867625.jpg"><uri content-type="original_file" xlink:type="simple">https://binary.pensoft.net/fig/867625</uri></graphic></fig><p><bold><italic><abbrev xmlns:xlink="http://www.w3.org/1999/xlink" xlink:title="scanning electron microscopy" id="ABBRID0EZBAK" xlink:type="simple">SEM</abbrev></italic></bold> (Figs <xref ref-type="fig" rid="F36">36</xref>–<xref ref-type="fig" rid="F38">38</xref>). Valves mostly with mixed striae, each composed of a biseriate main part and a uniseriate minor part (including several areolae) near sternum (Figs <xref ref-type="fig" rid="F36">36B–D, F</xref>, <xref ref-type="fig" rid="F37">37B–D, F</xref>). But some uniseriate striae occurring near each apex (Fig. <xref ref-type="fig" rid="F36">36C, D</xref>). One rimoportula at each pole, externally expressed as a simple hole (Fig. <xref ref-type="fig" rid="F36">36C, D</xref>), internally bilabiate, situated close to sternum (Figs <xref ref-type="fig" rid="F37">37C, D</xref>, <xref ref-type="fig" rid="F38">38D</xref>). Ocellulimbus composed of ca. 24 pervalvar and 8 transverse rows of porelli. Valvocopula a closed hoop (Fig. <xref ref-type="fig" rid="F38">38A</xref>), with a mostly continuous row of poroids dividing pars interior from pars exterior, located at the midline (Fig. <xref ref-type="fig" rid="F38">38B, C, E</xref>). A row of serrated projections is located on its advalvar edge, each corresponding internally to a virga (Fig. <xref ref-type="fig" rid="F38">38B, C</xref>), unornamented at both poles (Fig. <xref ref-type="fig" rid="F38">38C, F</xref>).</p><fig id="F38" position="float" orientation="portrait"><object-id xmlns:xlink="http://www.w3.org/1999/xlink" content-type="doi" xlink:type="simple">10.3897/phytokeys.228.101080.figure38</object-id><object-id xmlns:xlink="http://www.w3.org/1999/xlink" content-type="arpha" xlink:type="simple">030EA2C1-8F9E-5BEC-AFD0-8C8B61EBE413</object-id><label>Figure 38.</label><caption><p><italic><tp:taxon-name><tp:taxon-name-part taxon-name-part-type="genus" reg="Ulnaria">Ulnaria</tp:taxon-name-part><tp:taxon-name-part taxon-name-part-type="species" reg="wuling-biseriata">wuling-biseriata</tp:taxon-name-part></tp:taxon-name></italic>, sp. nov., internal view, <abbrev xmlns:xlink="http://www.w3.org/1999/xlink" xlink:title="scanning electron microscopy" id="ABBRID0EBEAK" xlink:type="simple">SEM</abbrev><bold>A</bold> a valve with a valvocopula <bold>B</bold> middle detail from <bold>A</bold>. <bold>C, D</bold> two apical details of <bold>A</bold>, note the valvocopula unornamented at each apex <bold>E, F</bold> details of the valvocopula, note its closed nature and the shelf-like projection (<bold>F</bold>, arrow). Scale bars: 20 μm (<bold>A</bold>); 2 μm (<bold>B–F</bold>).</p></caption><graphic xmlns:xlink="http://www.w3.org/1999/xlink" xlink:href="phytokeys-228-001_article-101080__-g038.jpg" position="float" orientation="portrait" xlink:type="simple" id="oo_867626.jpg"><uri content-type="original_file" xlink:type="simple">https://binary.pensoft.net/fig/867626</uri></graphic></fig></tp:treatment-sec><tp:treatment-sec sec-type="etymology" id="SECID0E3EAK"><title>Etymology.</title><p>The epithet "<italic>wuling-biseriata</italic>" is a combination of Wuling and the term biseriate to reflect its type locality (Wuling Mountains) and its mostly biseriate striae.</p></tp:treatment-sec><tp:treatment-sec sec-type="ecology" id="SECID0EEFAK"><title>Ecology and distribution.</title><p><italic><tp:taxon-name><tp:taxon-name-part taxon-name-part-type="genus" reg="Ulnaria">Ulnaria</tp:taxon-name-part><tp:taxon-name-part taxon-name-part-type="species" reg="wuling-biseriata">wuling-biseriata</tp:taxon-name-part></tp:taxon-name></italic> was commonly found in the surface sediment collected in Jinbian stream with <italic><tp:taxon-name><tp:taxon-name-part taxon-name-part-type="genus" reg="Ulnaria">U.</tp:taxon-name-part><tp:taxon-name-part taxon-name-part-type="species" reg="pandurata-biseriata">pandurata-biseriata</tp:taxon-name-part></tp:taxon-name></italic> and <italic><tp:taxon-name><tp:taxon-name-part taxon-name-part-type="genus" reg="Ulnaria">U.</tp:taxon-name-part><tp:taxon-name-part taxon-name-part-type="species" reg="ulnabiseriata">ulnabiseriata</tp:taxon-name-part></tp:taxon-name></italic>. Thus, <italic><tp:taxon-name><tp:taxon-name-part taxon-name-part-type="genus" reg="Ulnaria">U.</tp:taxon-name-part><tp:taxon-name-part taxon-name-part-type="species" reg="wuling-biseriata">wuling-biseriata</tp:taxon-name-part></tp:taxon-name></italic> lives on the stone surfaces of the headwaters of a mountainous stream. So far, its distribution is known only from the type locality.</p></tp:treatment-sec><tp:treatment-sec sec-type="discussion" id="SECID0EWGAK"><title>Discussion.</title><p><italic><tp:taxon-name><tp:taxon-name-part taxon-name-part-type="genus" reg="Ulnaria">Ulnaria</tp:taxon-name-part><tp:taxon-name-part taxon-name-part-type="species" reg="wuling-biseriata">wuling-biseriata</tp:taxon-name-part></tp:taxon-name></italic> is characterized by its linear valve outline, mostly biseriate striae, rectangular or trapezoid central area, and rostrate to sub-capitate apices. The apices of <tp:taxon-name><tp:taxon-name-part taxon-name-part-type="genus" reg="Ulnaria">Ulnaria</tp:taxon-name-part><tp:taxon-name-part taxon-name-part-type="species" reg="ulna">ulna</tp:taxon-name-part><tp:taxon-name-part taxon-name-part-type="infraspecific-rank">var.</tp:taxon-name-part><tp:taxon-name-part taxon-name-part-type="variety" reg="spathulifera">spathulifera</tp:taxon-name-part></tp:taxon-name> Aboal sometimes have an inflation before tapering to form subrostrate to rostrate ends whereas <italic><tp:taxon-name><tp:taxon-name-part taxon-name-part-type="genus" reg="Ulnaria">U.</tp:taxon-name-part><tp:taxon-name-part taxon-name-part-type="species" reg="wuling-biseriata">wuling-biseriata</tp:taxon-name-part></tp:taxon-name></italic> does not have this inflation, i.e., its apex is not spatulate. Moreover, the valves of <tp:taxon-name><tp:taxon-name-part taxon-name-part-type="genus" reg="Ulnaria">U.</tp:taxon-name-part><tp:taxon-name-part taxon-name-part-type="species" reg="ulna">ulna</tp:taxon-name-part><tp:taxon-name-part taxon-name-part-type="infraspecific-rank">var.</tp:taxon-name-part><tp:taxon-name-part taxon-name-part-type="variety" reg="spathulifera">spathulifera</tp:taxon-name-part></tp:taxon-name> are wider than the ones of <italic><tp:taxon-name><tp:taxon-name-part taxon-name-part-type="genus" reg="Ulnaria">U.</tp:taxon-name-part><tp:taxon-name-part taxon-name-part-type="species" reg="wuling-biseriata">wuling-biseriata</tp:taxon-name-part></tp:taxon-name></italic> (8–9 μm vs 6.5–8 μm) and the former has lower stria density than the latter (9–10 in 10 μm vs 10–11 in 10 μm) (see <xref ref-type="bibr" rid="B40">Morales et al. 2007</xref>, p. 34, as <tp:taxon-name><tp:taxon-name-part taxon-name-part-type="genus" reg="Synedra">Synedra</tp:taxon-name-part><tp:taxon-name-part taxon-name-part-type="species" reg="ulna">ulna</tp:taxon-name-part><tp:taxon-name-part taxon-name-part-type="infraspecific-rank">var.</tp:taxon-name-part><tp:taxon-name-part taxon-name-part-type="variety" reg="spathulifera">spathulifera</tp:taxon-name-part></tp:taxon-name>).</p></tp:treatment-sec><ref-list><ref id="B40"><mixed-citation xmlns:xlink="http://www.w3.org/1999/xlink" xlink:type="simple"><person-group><name name-style="western"><surname>Morales</surname><given-names>EA</given-names></name><name name-style="western"><surname>Hamsher</surname><given-names>SE</given-names></name><name name-style="western"><surname>Manoylov</surname><given-names>KM</given-names></name><name name-style="western"><surname>Gillett</surname><given-names>N</given-names></name><name name-style="western"><surname>Hamilton</surname><given-names>PB</given-names></name><name name-style="western"><surname>Potapova</surname><given-names>MM</given-names></name><name name-style="western"><surname>Ponader</surname><given-names>K</given-names></name><name name-style="western"><surname>Winter</surname><given-names>D</given-names></name><name name-style="western"><surname>Spaulding</surname><given-names>S</given-names></name><name name-style="western"><surname>Hagan</surname><given-names>EE</given-names></name><name name-style="western"><surname>Lavoie</surname><given-names>I</given-names></name></person-group> (<year>2007</year>) <italic><tp:taxon-name><tp:taxon-name-part taxon-name-part-type="genus">Synedra</tp:taxon-name-part><tp:taxon-name-part taxon-name-part-type="species">ulna</tp:taxon-name-part></tp:taxon-name></italic> (Nitzsch) Ehrenberg and allies from rivers in the United States. Thirteenth NAWQA Workshop on Harmonization of Algal Taxonomy. The Academy of Natural Sciences, Philadelphia, 1–162.</mixed-citation></ref></ref-list></tp:taxon-treatment>
