# Supplementary material for: ﻿The diatom genus Ulnaria (Bacillariophyta) in China
Source: PhytoKeys. 2023 Jun 23;228:1–118. doi: 10.3897/phytokeys.228.101080 (PMC10314368; doi:10.3897/phytokeys.228.101080)
Supplement: XML Treatment for Ulnaria blancoi [file phytokeys.228.101080-treatment6.xml]

<!DOCTYPE tp:taxon-treatment
  PUBLIC "-//TaxonX//DTD Taxonomic Treatment Publishing DTD v0 20100105//EN" "tax-treatment-NSO.dtd">
<tp:taxon-treatment xmlns:tp="http://www.plazi.org/taxpub"><tp:treatment-meta><kwd-group><label>Taxon classification</label><kwd>
                <named-content content-type="kingdom">Plantae</named-content>
              </kwd><kwd>
                <named-content content-type="order">Licmophorales</named-content>
              </kwd><kwd>
                <named-content content-type="family">Ulnariaceae</named-content>
              </kwd></kwd-group><mixed-citation publication-type="journal"><person-group><name><surname>Liu</surname><given-names>Bing</given-names></name></person-group><article-title>﻿The diatom genus <italic><tp:taxon-name><tp:taxon-name-part taxon-name-part-type="genus" reg="Ulnaria">Ulnaria</tp:taxon-name-part></tp:taxon-name></italic> (<tp:taxon-name><tp:taxon-name-part taxon-name-part-type="phylum">Bacillariophyta</tp:taxon-name-part></tp:taxon-name>) in China</article-title><source>PhytoKeys</source><day>23</day><month>06</month><year>2023</year><volume>228</volume><fpage>1</fpage><lpage>118</lpage><pub-id pub-id-type="doi">10.3897/phytokeys.228.101080</pub-id></mixed-citation></tp:treatment-meta><tp:nomenclature><label>﻿</label><tp:taxon-name>
              <object-id xmlns:xlink="http://www.w3.org/1999/xlink" content-type="arpha" xlink:type="simple">A3CC9D81-1635-55D8-8EF7-BCA7DDF68E4B</object-id>
              <tp:taxon-name-part taxon-name-part-type="genus" reg="Ulnaria">Ulnaria</tp:taxon-name-part>
              <tp:taxon-name-part taxon-name-part-type="species" reg="blancoi">blancoi</tp:taxon-name-part>
            </tp:taxon-name><tp:taxon-authority>Bing Liu</tp:taxon-authority><tp:taxon-status xmlns:xlink="http://www.w3.org/1999/xlink" xlink:type="simple">sp. nov.</tp:taxon-status><xref ref-type="fig" rid="F39">Figs 39</xref><xref ref-type="fig" rid="F40">, 40</xref><xref ref-type="fig" rid="F41">, 41</xref><xref ref-type="fig" rid="F42">, 42</xref><xref ref-type="fig" rid="F43">, 43</xref></tp:nomenclature><tp:treatment-sec sec-type="Holotype" id="SECID0EOLAK"><title>Holotype.</title><p>Slide JIUDIA202306, specimen circled on slide, illustrated as Fig. <xref ref-type="fig" rid="F39">39A</xref>.</p></tp:treatment-sec><tp:treatment-sec sec-type="Registration" id="SECID0EYLAK"><title>Registration.</title><p>PhycoBank <ext-link xmlns:xlink="http://www.w3.org/1999/xlink" xlink:href="http://phycobank.org/103812" ext-link-type="uri" xlink:type="simple">http://phycobank.org/103812</ext-link>.</p></tp:treatment-sec><tp:treatment-sec sec-type="type locality" id="SECID0EDMAK"><title>Type locality.</title><p>China. Qinghai province: Menyuan County, an unnamed river, at a sampling location named Kengtan (<named-content xmlns:xlink="http://www.w3.org/1999/xlink" content-type="dwc:verbatimCoordinates" xlink:type="simple"><named-content content-type="geo-json" specific-use="{&#34;type&#34;:&#34;Point&#34;,&#34;coordinates&#34;:[101.387500,37.457778]}" id="NCID0EMMAK" xlink:type="simple">37°27'28"N, 101°23'15"E</named-content></named-content>, 2940 m a.s.l.), collected by Bing Liu, July 18, 2019.</p></tp:treatment-sec><tp:treatment-sec sec-type="description" id="SECID0ERMAK"><title>Description.</title><p><bold><italic><abbrev xmlns:xlink="http://www.w3.org/1999/xlink" xlink:title="light microscopy" id="ABBRID0E1MAK" xlink:type="simple">LM</abbrev></italic></bold> (Fig. <xref ref-type="fig" rid="F39">39</xref>). Valves lanceolate with rostrate to sub-capitate apices (Fig. <xref ref-type="fig" rid="F39">39A–M</xref>, see also Figs <xref ref-type="fig" rid="F40">40A, C</xref>, <xref ref-type="fig" rid="F41">41A</xref>, <xref ref-type="fig" rid="F42">42A</xref>). Valve dimensions (n = 24): length 104–236 μm, width 4.6–6.8 μm at centre. Sternum distinct, extending length of valve. Central area very variable: hyaline region extending to both margins forming rectangular fascia (e.g., Fig. <xref ref-type="fig" rid="F39">39A</xref>, see also Fig. <xref ref-type="fig" rid="F41">41B</xref>). It can be circumscribed by both short marginal striae and isolated areolae (e.g., Fig. <xref ref-type="fig" rid="F39">39D–F</xref>, see also Fig. <xref ref-type="fig" rid="F40">40D</xref>), nearly absent (Fig. <xref ref-type="fig" rid="F39">39J</xref>, see also Fig. <xref ref-type="fig" rid="F42">42B</xref>) or completely lacking (see Fig. <xref ref-type="fig" rid="F40">40A, B</xref>). Striae parallel, radiate only approaching each apex, some opposite each other, and others alternate across the sternum. Stria density 10–13 in 10 μm, increasing near each apex.</p><fig id="F39" position="float" orientation="portrait"><object-id xmlns:xlink="http://www.w3.org/1999/xlink" content-type="doi" xlink:type="simple">10.3897/phytokeys.228.101080.figure39</object-id><object-id xmlns:xlink="http://www.w3.org/1999/xlink" content-type="arpha" xlink:type="simple">0CE6C8AB-FC03-5202-A72B-4F33092A4F45</object-id><label>Figure 39.</label><caption><p><italic><tp:taxon-name><tp:taxon-name-part taxon-name-part-type="genus" reg="Ulnaria">Ulnaria</tp:taxon-name-part><tp:taxon-name-part taxon-name-part-type="species" reg="blancoi">blancoi</tp:taxon-name-part></tp:taxon-name></italic> sp. nov., ×630, <abbrev xmlns:xlink="http://www.w3.org/1999/xlink" xlink:title="light microscopy" id="ABBRID0ECPAK" xlink:type="simple">LM</abbrev><bold>A–M</bold> thirteen valves exhibiting a size diminution series, note the lanceolate valve outline and small variable central areas <bold>A</bold> micrograph of holotype specimen. Scale bar: 20 μm.</p></caption><graphic xmlns:xlink="http://www.w3.org/1999/xlink" xlink:href="phytokeys-228-001_article-101080__-g039.jpg" position="float" orientation="portrait" xlink:type="simple" id="oo_867627.jpg"><uri content-type="original_file" xlink:type="simple">https://binary.pensoft.net/fig/867627</uri></graphic></fig><fig id="F40" position="float" orientation="portrait"><object-id xmlns:xlink="http://www.w3.org/1999/xlink" content-type="doi" xlink:type="simple">10.3897/phytokeys.228.101080.figure40</object-id><object-id xmlns:xlink="http://www.w3.org/1999/xlink" content-type="arpha" xlink:type="simple">01A5350B-740D-51AC-8BEC-D3582ABC23C2</object-id><label>Figure 40.</label><caption><p><italic><tp:taxon-name><tp:taxon-name-part taxon-name-part-type="genus" reg="Ulnaria">Ulnaria</tp:taxon-name-part><tp:taxon-name-part taxon-name-part-type="species" reg="blancoi">blancoi</tp:taxon-name-part></tp:taxon-name></italic> sp. nov., external view, <abbrev xmlns:xlink="http://www.w3.org/1999/xlink" xlink:title="scanning electron microscopy" id="ABBRID0ECQAK" xlink:type="simple">SEM</abbrev><bold>A, C</bold> two complete valves, note central area present or absent <bold>B</bold> middle part from <bold>A</bold>, note central area completely absent <bold>D</bold> middle part from <bold>C</bold>, note small central area flanked by marginal short striae <bold>E, F</bold> two apical details, note two horn-like projections protruding over the ocellulimbus (<bold>E</bold>, two arrows). Scale bars: 20 μm (<bold>A, C</bold>); 2 μm (<bold>B, D, F</bold>); 1 μm (<bold>E</bold>).</p></caption><graphic xmlns:xlink="http://www.w3.org/1999/xlink" xlink:href="phytokeys-228-001_article-101080__-g040.jpg" position="float" orientation="portrait" xlink:type="simple" id="oo_867628.jpg"><uri content-type="original_file" xlink:type="simple">https://binary.pensoft.net/fig/867628</uri></graphic></fig><fig id="F41" position="float" orientation="portrait"><object-id xmlns:xlink="http://www.w3.org/1999/xlink" content-type="doi" xlink:type="simple">10.3897/phytokeys.228.101080.figure41</object-id><object-id xmlns:xlink="http://www.w3.org/1999/xlink" content-type="arpha" xlink:type="simple">79F1117B-742A-57F2-A5A6-DC80ECC6AECD</object-id><label>Figure 41.</label><caption><p><italic><tp:taxon-name><tp:taxon-name-part taxon-name-part-type="genus" reg="Ulnaria">Ulnaria</tp:taxon-name-part><tp:taxon-name-part taxon-name-part-type="species" reg="blancoi">blancoi</tp:taxon-name-part></tp:taxon-name></italic> sp. nov., internal view, <abbrev xmlns:xlink="http://www.w3.org/1999/xlink" xlink:title="scanning electron microscopy" id="ABBRID0ESRAK" xlink:type="simple">SEM</abbrev><bold>A</bold> a complete valve <bold>B</bold> middle part detail from <bold>A</bold>, note rectangular central area <bold>C, D</bold> two half parts from <bold>A</bold>. <bold>E, F</bold> Two apical details from <bold>A</bold>. Scale bars: 20 μm (<bold>A</bold>); 4 μm (<bold>B–D</bold>); 2 μm (<bold>E, F</bold>).</p></caption><graphic xmlns:xlink="http://www.w3.org/1999/xlink" xlink:href="phytokeys-228-001_article-101080__-g041.jpg" position="float" orientation="portrait" xlink:type="simple" id="oo_867629.jpg"><uri content-type="original_file" xlink:type="simple">https://binary.pensoft.net/fig/867629</uri></graphic></fig><fig id="F42" position="float" orientation="portrait"><object-id xmlns:xlink="http://www.w3.org/1999/xlink" content-type="doi" xlink:type="simple">10.3897/phytokeys.228.101080.figure42</object-id><object-id xmlns:xlink="http://www.w3.org/1999/xlink" content-type="arpha" xlink:type="simple">FDE4659B-0FF0-5F8D-B4F3-561EF44F573B</object-id><label>Figure 42.</label><caption><p><italic><tp:taxon-name><tp:taxon-name-part taxon-name-part-type="genus" reg="Ulnaria">Ulnaria</tp:taxon-name-part><tp:taxon-name-part taxon-name-part-type="species" reg="blancoi">blancoi</tp:taxon-name-part></tp:taxon-name></italic> sp. nov., internal view, <abbrev xmlns:xlink="http://www.w3.org/1999/xlink" xlink:title="scanning electron microscopy" id="ABBRID0ECTAK" xlink:type="simple">SEM</abbrev><bold>A</bold> a complete valve <bold>B</bold> middle part from <bold>A</bold>, note the very small central area <bold>C, D</bold> other valve middle part details, note variable central areas. Scale bars: 20 μm (<bold>A</bold>); 2 μm (<bold>B–D</bold>).</p></caption><graphic xmlns:xlink="http://www.w3.org/1999/xlink" xlink:href="phytokeys-228-001_article-101080__-g042.jpg" position="float" orientation="portrait" xlink:type="simple" id="oo_867630.jpg"><uri content-type="original_file" xlink:type="simple">https://binary.pensoft.net/fig/867630</uri></graphic></fig><p><bold><italic><abbrev xmlns:xlink="http://www.w3.org/1999/xlink" xlink:title="scanning electron microscopy" id="ABBRID0E3TAK" xlink:type="simple">SEM</abbrev></italic></bold> (Figs <xref ref-type="fig" rid="F40">40</xref>–<xref ref-type="fig" rid="F43">43</xref>). Valve characterized by a series of relatively wide virgae, interconnected with vimines and closing plates attached with a few struts to each areolar wall (Figs <xref ref-type="fig" rid="F40">40A–F</xref>, <xref ref-type="fig" rid="F41">41A–F</xref>, <xref ref-type="fig" rid="F42">42A–D</xref>, closing plates see Fig. <xref ref-type="fig" rid="F43">43C</xref>). Striae uniseriate. Each stria on both sides opposite or alternate, areolae gradually apically elongated from sternum to mantle (Figs <xref ref-type="fig" rid="F40">40B, D</xref>, <xref ref-type="fig" rid="F41">41B</xref>, <xref ref-type="fig" rid="F42">42B–D</xref>). Central area completely lacking (Fig. <xref ref-type="fig" rid="F40">40A, B</xref>), hyaline region circumscribed by both short marginal striae and isolated areolae (Figs <xref ref-type="fig" rid="F40">40C</xref>, <xref ref-type="fig" rid="F42">42B–D</xref>), or hyaline area extending to both margins (Fig. <xref ref-type="fig" rid="F41">41B</xref>). Ocellulimbus composed of ca. 16 pervalvar and 7 transverse rows of porelli. Two horn-like projections protruding over the ocellulimbus (Fig. <xref ref-type="fig" rid="F40">40E</xref>, two arrows). One rimoportula located at each pole, externally expressed as a simple hole (Fig. <xref ref-type="fig" rid="F40">40E, F</xref>), internally bilabiate, situated close to sternum at an angle (Fig. <xref ref-type="fig" rid="F41">41E, F</xref>). Valvocopula a closed hoop, surrounding the valve internal margin (Fig. <xref ref-type="fig" rid="F43">43A</xref>). Valvocopula bearing a mostly continuous row of poroids dividing pars interior from pars exterior, located at the midline (Fig. <xref ref-type="fig" rid="F43">43B–F</xref>), lacking ornamentation at both poles (Fig. <xref ref-type="fig" rid="F43">43E, F</xref>). On its advalvar edge, valvocopula has a row of serrated projections, each corresponding internally to a virga (Fig. <xref ref-type="fig" rid="F43">43B–E</xref>).</p><fig id="F43" position="float" orientation="portrait"><object-id xmlns:xlink="http://www.w3.org/1999/xlink" content-type="doi" xlink:type="simple">10.3897/phytokeys.228.101080.figure43</object-id><object-id xmlns:xlink="http://www.w3.org/1999/xlink" content-type="arpha" xlink:type="simple">BEBD5A83-2043-5459-922E-F8E8FCB74B45</object-id><label>Figure 43.</label><caption><p><italic><tp:taxon-name><tp:taxon-name-part taxon-name-part-type="genus" reg="Ulnaria">Ulnaria</tp:taxon-name-part><tp:taxon-name-part taxon-name-part-type="species" reg="blancoi">blancoi</tp:taxon-name-part></tp:taxon-name></italic> sp. nov., internal view, <abbrev xmlns:xlink="http://www.w3.org/1999/xlink" xlink:title="scanning electron microscopy" id="ABBRID0EEXAK" xlink:type="simple">SEM</abbrev><bold>A</bold> a valve with valvocopula <bold>B</bold> middle part detail from <bold>A</bold>. <bold>C</bold> Detail of valvocopula, note closing plates <bold>D–F</bold> apical details from <bold>A</bold>. Scale bars: 20 μm (<bold>A</bold>); 2 μm (<bold>B–F</bold>).</p></caption><graphic xmlns:xlink="http://www.w3.org/1999/xlink" xlink:href="phytokeys-228-001_article-101080__-g043.jpg" position="float" orientation="portrait" xlink:type="simple" id="oo_867631.jpg"><uri content-type="original_file" xlink:type="simple">https://binary.pensoft.net/fig/867631</uri></graphic></fig></tp:treatment-sec><tp:treatment-sec sec-type="etymology" id="SECID0E4XAK"><title>Etymology.</title><p>Named after the Spanish diatomist, Dr. Saúl Blanco.</p></tp:treatment-sec><tp:treatment-sec sec-type="ecology" id="SECID0ECYAK"><title>Ecology and distribution.</title><p>The sampling site is located in the plateau which belongs to the highland continental climate zone. The diatom samples were scraped off of the stone surfaces. The following environmental parameters were measured in the field: Conductivity was 448.3 ± 0.5 μS∙cm<sup>-1</sup>, pH was 8.3 ± 0.1 and water temperature was 11.9 ± 0.5 °C. To sum up, <italic><tp:taxon-name><tp:taxon-name-part taxon-name-part-type="genus" reg="Ulnaria">U.</tp:taxon-name-part><tp:taxon-name-part taxon-name-part-type="species" reg="blancoi">blancoi</tp:taxon-name-part></tp:taxon-name></italic> lives on the stone surfaces of a plateau river. So far, its distribution is known only from the type locality.</p></tp:treatment-sec><tp:treatment-sec sec-type="discussion" id="SECID0EVYAK"><title>Discussion.</title><p><italic><tp:taxon-name><tp:taxon-name-part taxon-name-part-type="genus" reg="Ulnaria">Ulnaria</tp:taxon-name-part><tp:taxon-name-part taxon-name-part-type="species" reg="blancoi">blancoi</tp:taxon-name-part></tp:taxon-name></italic> is characterized by its lanceolate valve outline, uniseriate striae, very variable central areas, and rostrate to sub-capitate apices. It differs from <italic><tp:taxon-name><tp:taxon-name-part taxon-name-part-type="genus" reg="Ulnaria">U.</tp:taxon-name-part><tp:taxon-name-part taxon-name-part-type="species" reg="vitrea">vitrea</tp:taxon-name-part></tp:taxon-name></italic> (Kützing) E. Reichardt by its much longer valves (104–236 μm vs 90–120 μm) and its often-present central area whereas <italic><tp:taxon-name><tp:taxon-name-part taxon-name-part-type="genus" reg="Ulnaria">U.</tp:taxon-name-part><tp:taxon-name-part taxon-name-part-type="species" reg="vitrea">vitrea</tp:taxon-name-part></tp:taxon-name></italic> often lacks central area (see <xref ref-type="bibr" rid="B62">Williams 2020</xref>, p. 4). <italic><tp:taxon-name><tp:taxon-name-part taxon-name-part-type="genus" reg="Ulnaria">Ulnaria</tp:taxon-name-part><tp:taxon-name-part taxon-name-part-type="species" reg="splendens">splendens</tp:taxon-name-part></tp:taxon-name></italic> (Kützing) D.M. Williams et Van de Vijver is wider (5–10 μm vs 4.6–6.8 μm) and its stria density is lower than that of <italic><tp:taxon-name><tp:taxon-name-part taxon-name-part-type="genus" reg="Ulnaria">U.</tp:taxon-name-part><tp:taxon-name-part taxon-name-part-type="species" reg="blancoi">blancoi</tp:taxon-name-part></tp:taxon-name></italic> (6–10 striae in 10 μm vs 10–13 striae in 10 μm). Moreover, <italic><tp:taxon-name><tp:taxon-name-part taxon-name-part-type="genus" reg="Ulnaria">U.</tp:taxon-name-part><tp:taxon-name-part taxon-name-part-type="species" reg="blancoi">blancoi</tp:taxon-name-part></tp:taxon-name></italic> often has sub-capitate apices whereas <italic><tp:taxon-name><tp:taxon-name-part taxon-name-part-type="genus" reg="Ulnaria">U.</tp:taxon-name-part><tp:taxon-name-part taxon-name-part-type="species" reg="splendens">splendens</tp:taxon-name-part></tp:taxon-name></italic> has rostrate apices (see <xref ref-type="bibr" rid="B66">Williams and Van de Vijver 2021</xref>, p. 167, figs 1–10).</p></tp:treatment-sec><ref-list><ref id="B62"><mixed-citation xmlns:xlink="http://www.w3.org/1999/xlink" xlink:type="simple"><person-group><name name-style="western"><surname>Williams</surname><given-names>DM</given-names></name></person-group> (<year>2020</year>) <article-title>Studies on type material from Kützing's diatom collection I: <italic><tp:taxon-name><tp:taxon-name-part taxon-name-part-type="genus">Synedra</tp:taxon-name-part></tp:taxon-name> vítrea</italic> Kützing, with comments on <italic><tp:taxon-name><tp:taxon-name-part taxon-name-part-type="genus">Ulnaria</tp:taxon-name-part><tp:taxon-name-part taxon-name-part-type="species">fragilariaeformis</tp:taxon-name-part></tp:taxon-name></italic> (F.E. Fritsch and M.F. Rich) D.M. Williams, nov. stat. et nov. comb. and <italic><tp:taxon-name><tp:taxon-name-part taxon-name-part-type="genus">Ulnaria</tp:taxon-name-part><tp:taxon-name-part taxon-name-part-type="species">undulata</tp:taxon-name-part></tp:taxon-name></italic> (Rabenhorst) D.M. Williams, nov. stat. et nov. comb.</article-title><source>Botany Letters</source><volume>167</volume>(<issue>1</issue>): <fpage>70</fpage>–<lpage>85</lpage>. <ext-link xlink:href="10.1080/23818107.2019.1683067" ext-link-type="doi" xlink:type="simple">https://doi.org/10.1080/23818107.2019.1683067</ext-link></mixed-citation></ref><ref id="B66"><mixed-citation xmlns:xlink="http://www.w3.org/1999/xlink" xlink:type="simple"><person-group><name name-style="western"><surname>Williams</surname><given-names>DM</given-names></name><name name-style="western"><surname>Van de Vijver</surname><given-names>B</given-names></name></person-group> (<year>2021</year>) <article-title>Studies on type material from Kützing's diatom collection III: <italic><tp:taxon-name><tp:taxon-name-part taxon-name-part-type="genus">Synedra</tp:taxon-name-part><tp:taxon-name-part taxon-name-part-type="species">splendens</tp:taxon-name-part></tp:taxon-name></italic> (Kütz.) Kütz., <italic><tp:taxon-name><tp:taxon-name-part taxon-name-part-type="genus">Synedra</tp:taxon-name-part><tp:taxon-name-part taxon-name-part-type="species">aequalis</tp:taxon-name-part></tp:taxon-name></italic> (Kütz.) Kütz. and a note on <italic><tp:taxon-name><tp:taxon-name-part taxon-name-part-type="genus">Synedra</tp:taxon-name-part><tp:taxon-name-part taxon-name-part-type="species">obtusa</tp:taxon-name-part></tp:taxon-name></italic> W. Sm.</article-title><source>Fottea, Olomouc</source><volume>21</volume>(<issue>2</issue>): <fpage>164</fpage>–<lpage>179</lpage>. <ext-link xlink:href="10.5507/fot.2021.004" ext-link-type="doi" xlink:type="simple">https://doi.org/10.5507/fot.2021.004</ext-link></mixed-citation></ref></ref-list></tp:taxon-treatment>
