# Supplementary material for: ﻿The diatom genus Ulnaria (Bacillariophyta) in China
Source: PhytoKeys. 2023 Jun 23;228:1–118. doi: 10.3897/phytokeys.228.101080 (PMC10314368; doi:10.3897/phytokeys.228.101080)
Supplement: XML Treatment for Ulnaria menyuanensis [file phytokeys.228.101080-treatment7.xml]

<!DOCTYPE tp:taxon-treatment
  PUBLIC "-//TaxonX//DTD Taxonomic Treatment Publishing DTD v0 20100105//EN" "tax-treatment-NSO.dtd">
<tp:taxon-treatment xmlns:tp="http://www.plazi.org/taxpub"><tp:treatment-meta><kwd-group><label>Taxon classification</label><kwd>
                <named-content content-type="kingdom">Plantae</named-content>
              </kwd><kwd>
                <named-content content-type="order">Licmophorales</named-content>
              </kwd><kwd>
                <named-content content-type="family">Ulnariaceae</named-content>
              </kwd></kwd-group><mixed-citation publication-type="journal"><person-group><name><surname>Liu</surname><given-names>Bing</given-names></name></person-group><article-title>﻿The diatom genus <italic><tp:taxon-name><tp:taxon-name-part taxon-name-part-type="genus" reg="Ulnaria">Ulnaria</tp:taxon-name-part></tp:taxon-name></italic> (<tp:taxon-name><tp:taxon-name-part taxon-name-part-type="phylum">Bacillariophyta</tp:taxon-name-part></tp:taxon-name>) in China</article-title><source>PhytoKeys</source><day>23</day><month>06</month><year>2023</year><volume>228</volume><fpage>1</fpage><lpage>118</lpage><pub-id pub-id-type="doi">10.3897/phytokeys.228.101080</pub-id></mixed-citation></tp:treatment-meta><tp:nomenclature><label>﻿</label><tp:taxon-name>
              <object-id xmlns:xlink="http://www.w3.org/1999/xlink" content-type="arpha" xlink:type="simple">006A480B-45CD-5476-A234-68D0D837E060</object-id>
              <tp:taxon-name-part taxon-name-part-type="genus" reg="Ulnaria">Ulnaria</tp:taxon-name-part>
              <tp:taxon-name-part taxon-name-part-type="species" reg="menyuanensis">menyuanensis</tp:taxon-name-part>
            </tp:taxon-name><tp:taxon-authority>Bing Liu</tp:taxon-authority><tp:taxon-status xmlns:xlink="http://www.w3.org/1999/xlink" xlink:type="simple">sp. nov.</tp:taxon-status><xref ref-type="fig" rid="F44">Figs 44</xref><xref ref-type="fig" rid="F45">, 45</xref><xref ref-type="fig" rid="F46">, 46</xref><xref ref-type="fig" rid="F47">, 47</xref></tp:nomenclature><tp:treatment-sec sec-type="Holotype" id="SECID0EG4AK"><title>Holotype.</title><p>Slide JIUDIA202307, specimen circled on slide, illustrated as Fig. <xref ref-type="fig" rid="F44">44D</xref>.</p></tp:treatment-sec><tp:treatment-sec sec-type="Registration" id="SECID0EQ4AK"><title>Registration.</title><p>PhycoBank <ext-link xmlns:xlink="http://www.w3.org/1999/xlink" xlink:href="http://phycobank.org/103813" ext-link-type="uri" xlink:type="simple">http://phycobank.org/103813</ext-link></p></tp:treatment-sec><tp:treatment-sec sec-type="type locality" id="SECID0E14AK"><title>Type locality.</title><p>China. Qinghai province: Menyuan County, an unnamed river, at a sampling location named Kengtan (<named-content xmlns:xlink="http://www.w3.org/1999/xlink" content-type="dwc:verbatimCoordinates" xlink:type="simple"><named-content content-type="geo-json" specific-use="{&#34;type&#34;:&#34;Point&#34;,&#34;coordinates&#34;:[101.387500,37.457778]}" id="NCID0ED5AK" xlink:type="simple">37°27'28"N, 101°23'15"E</named-content></named-content>, 2940 m a.s.l.), collected by Bing Liu, July 18, 2019.</p></tp:treatment-sec><tp:treatment-sec sec-type="description" id="SECID0EI5AK"><title>Description.</title><p><bold><italic><abbrev xmlns:xlink="http://www.w3.org/1999/xlink" xlink:title="light microscopy" id="ABBRID0ER5AK" xlink:type="simple">LM</abbrev></italic></bold> (Fig. <xref ref-type="fig" rid="F44">44</xref>). Valves lanceolate (fusiform) with cuneate to rostrate apices (Fig. <xref ref-type="fig" rid="F44">44A–J</xref>, see also Figs <xref ref-type="fig" rid="F45">45A</xref>, <xref ref-type="fig" rid="F46">46A</xref>). Valve dimensions (n = 31): length 60–104 μm, wide 5–7 μm at centre. Sternum distinct, extending length of valve. Central area not clearly visible due to presence of many ghost striae (Fig. <xref ref-type="fig" rid="F44">44A–J</xref>, see also Figs <xref ref-type="fig" rid="F45">45B, E, F</xref>, <xref ref-type="fig" rid="F46">46B, E, F</xref>). Striae parallel, radiate only approaching each pole, 12–14 in 10 μm, denser near poles. Striae on both sides of sternum, some alternate, some opposite.</p><fig id="F44" position="float" orientation="portrait"><object-id xmlns:xlink="http://www.w3.org/1999/xlink" content-type="doi" xlink:type="simple">10.3897/phytokeys.228.101080.figure44</object-id><object-id xmlns:xlink="http://www.w3.org/1999/xlink" content-type="arpha" xlink:type="simple">CC2E1C8A-83E2-5E4E-863C-2019BD3AB3CE</object-id><label>Figure 44.</label><caption><p><italic><tp:taxon-name><tp:taxon-name-part taxon-name-part-type="genus" reg="Ulnaria">Ulnaria</tp:taxon-name-part><tp:taxon-name-part taxon-name-part-type="species" reg="menyuanensis">menyuanensis</tp:taxon-name-part></tp:taxon-name></italic> sp. nov., ×1000, <abbrev xmlns:xlink="http://www.w3.org/1999/xlink" xlink:title="light microscopy" id="ABBRID0EFABK" xlink:type="simple">LM</abbrev><bold>A–J</bold> ten valves exhibiting a size diminution series, note the lanceolate valve outline and distinctive ghost striae in the middle regions of the valves <bold>D</bold> micrograph of holotype specimen. Scale bar: 10 μm.</p></caption><graphic xmlns:xlink="http://www.w3.org/1999/xlink" xlink:href="phytokeys-228-001_article-101080__-g044.jpg" position="float" orientation="portrait" xlink:type="simple" id="oo_867632.jpg"><uri content-type="original_file" xlink:type="simple">https://binary.pensoft.net/fig/867632</uri></graphic></fig><fig id="F45" position="float" orientation="portrait"><object-id xmlns:xlink="http://www.w3.org/1999/xlink" content-type="doi" xlink:type="simple">10.3897/phytokeys.228.101080.figure45</object-id><object-id xmlns:xlink="http://www.w3.org/1999/xlink" content-type="arpha" xlink:type="simple">EAD78EA6-2F61-5F2B-853E-B0D551DA6606</object-id><label>Figure 45.</label><caption><p><italic><tp:taxon-name><tp:taxon-name-part taxon-name-part-type="genus" reg="Ulnaria">Ulnaria</tp:taxon-name-part><tp:taxon-name-part taxon-name-part-type="species" reg="menyuanensis">menyuanensis</tp:taxon-name-part></tp:taxon-name></italic> sp. nov., external view, <abbrev xmlns:xlink="http://www.w3.org/1999/xlink" xlink:title="scanning electron microscopy" id="ABBRID0EFBBK" xlink:type="simple">SEM</abbrev><bold>A</bold> a complete valve <bold>B</bold> middle part detail from <bold>A</bold>, note the shallow grooves and short striae at the central region <bold>C, D</bold> two apical details from <bold>A</bold>. <bold>E, F</bold> Other middle parts, note the shallow grooves and short striae. Scale bars: 10 μm (<bold>A</bold>); 2 μm (<bold>B–F</bold>).</p></caption><graphic xmlns:xlink="http://www.w3.org/1999/xlink" xlink:href="phytokeys-228-001_article-101080__-g045.jpg" position="float" orientation="portrait" xlink:type="simple" id="oo_867633.jpg"><uri content-type="original_file" xlink:type="simple">https://binary.pensoft.net/fig/867633</uri></graphic></fig><p><bold><italic><abbrev xmlns:xlink="http://www.w3.org/1999/xlink" xlink:title="scanning electron microscopy" id="ABBRID0EDCBK" xlink:type="simple">SEM</abbrev></italic></bold> (Figs <xref ref-type="fig" rid="F45">45</xref>–<xref ref-type="fig" rid="F47">47</xref>). Valve characterized by a series of relatively wide virgae, interconnected with vimines and closing plates affixed with a few struts to each areolar wall (Figs <xref ref-type="fig" rid="F45">45A–F</xref>, <xref ref-type="fig" rid="F46">46A–F</xref>, closing plate see Fig. <xref ref-type="fig" rid="F47">47D, F</xref>). Central area circumscribed by both short marginal striae and isolated areolae (Figs <xref ref-type="fig" rid="F45">45B, E, F</xref>, <xref ref-type="fig" rid="F46">46B, E, F</xref>). Unperforate internal shallow grooves distinct in central area (e.g., Fig. <xref ref-type="fig" rid="F46">46B, E, F</xref>). Ocellulimbus composed of ca. 13 pervalvar and 7 transverse rows of porelli. Striae uniseriate. Areolae not apically elongated from sternum to mantle (Fig. <xref ref-type="fig" rid="F46">46B–F</xref>). One rimoportula located at each pole, externally expressed as a simple hole (Fig. <xref ref-type="fig" rid="F45">45C, D</xref>), internally bilabiate, situated close to sternum (Fig. <xref ref-type="fig" rid="F46">46C, D</xref>). Valvocopula a closed hoop, surrounding the valve internal margin (Fig. <xref ref-type="fig" rid="F47">47A</xref>). Valvocopula bearing a mostly continuous row of poroids dividing pars interior from pars exterior, located at midline (Fig. <xref ref-type="fig" rid="F47">47B, C, E</xref>), lacking ornamentation at both poles (Fig. <xref ref-type="fig" rid="F47">47D, F</xref>). On its advalvar edge, valvocopula has a row of serrated projections, each corresponding internally to a virga (Fig. <xref ref-type="fig" rid="F47">47B, C, E</xref>, three arrows, respectively).</p><fig id="F46" position="float" orientation="portrait"><object-id xmlns:xlink="http://www.w3.org/1999/xlink" content-type="doi" xlink:type="simple">10.3897/phytokeys.228.101080.figure46</object-id><object-id xmlns:xlink="http://www.w3.org/1999/xlink" content-type="arpha" xlink:type="simple">18F3FDAF-2386-5331-8711-FF0E6A0C04CC</object-id><label>Figure 46.</label><caption><p><italic><tp:taxon-name><tp:taxon-name-part taxon-name-part-type="genus" reg="Ulnaria">Ulnaria</tp:taxon-name-part><tp:taxon-name-part taxon-name-part-type="species" reg="menyuanensis">menyuanensis</tp:taxon-name-part></tp:taxon-name></italic> sp. nov., internal view, <abbrev xmlns:xlink="http://www.w3.org/1999/xlink" xlink:title="scanning electron microscopy" id="ABBRID0EXEBK" xlink:type="simple">SEM</abbrev><bold>A</bold> a complete valve <bold>B</bold> middle part from <bold>A</bold>, note shallow grooves and short striae <bold>C, D</bold> two apical details from <bold>A</bold>, note the bilabiate rimoportulae and apical pore fields <bold>E, F</bold> other middle parts, note shallow grooves and short striae. Scale bars: 10 μm (<bold>A</bold>); 2 μm (<bold>B–F</bold>).</p></caption><graphic xmlns:xlink="http://www.w3.org/1999/xlink" xlink:href="phytokeys-228-001_article-101080__-g046.jpg" position="float" orientation="portrait" xlink:type="simple" id="oo_867634.jpg"><uri content-type="original_file" xlink:type="simple">https://binary.pensoft.net/fig/867634</uri></graphic></fig><fig id="F47" position="float" orientation="portrait"><object-id xmlns:xlink="http://www.w3.org/1999/xlink" content-type="doi" xlink:type="simple">10.3897/phytokeys.228.101080.figure47</object-id><object-id xmlns:xlink="http://www.w3.org/1999/xlink" content-type="arpha" xlink:type="simple">B5747319-288E-5C67-88F6-84C7D951C71D</object-id><label>Figure 47.</label><caption><p><italic><tp:taxon-name><tp:taxon-name-part taxon-name-part-type="genus" reg="Ulnaria">Ulnaria</tp:taxon-name-part><tp:taxon-name-part taxon-name-part-type="species" reg="menyuanensis">menyuanensis</tp:taxon-name-part></tp:taxon-name></italic> sp. nov., internal view, <abbrev xmlns:xlink="http://www.w3.org/1999/xlink" xlink:title="scanning electron microscopy" id="ABBRID0EDGBK" xlink:type="simple">SEM</abbrev><bold>A</bold> a valve with associated valvocopula <bold>B</bold> middle part detail from <bold>A</bold>, note serrated projections (three arrows) <bold>C, D</bold> apical details from <bold>A</bold>, note serrated projections (<bold>C</bold>, three arrows) and closing plates (<bold>D</bold>, two arrows) <bold>E, F</bold> details from other apex from <bold>A</bold>, note serrated projections (<bold>E</bold>, three arrows) and closing plates (<bold>F</bold>, two arrows). Scale bars: 10 μm (<bold>A</bold>); 5 μm (<bold>B, C, E</bold>); 2 μm (<bold>D, F</bold>).</p></caption><graphic xmlns:xlink="http://www.w3.org/1999/xlink" xlink:href="phytokeys-228-001_article-101080__-g047.jpg" position="float" orientation="portrait" xlink:type="simple" id="oo_867635.jpg"><uri content-type="original_file" xlink:type="simple">https://binary.pensoft.net/fig/867635</uri></graphic></fig></tp:treatment-sec><tp:treatment-sec sec-type="etymology" id="SECID0EIHBK"><title>Etymology.</title><p>Named after Menyuan County, where the species was found.</p></tp:treatment-sec><tp:treatment-sec sec-type="ecology" id="SECID0ENHBK"><title>Ecology and distribution.</title><p><italic><tp:taxon-name><tp:taxon-name-part taxon-name-part-type="genus" reg="Ulnaria">Ulnaria</tp:taxon-name-part><tp:taxon-name-part taxon-name-part-type="species" reg="menyuanensis">menyuanensis</tp:taxon-name-part></tp:taxon-name></italic> was commonly found in the surface sediment collected in Kengtan with <italic><tp:taxon-name><tp:taxon-name-part taxon-name-part-type="genus" reg="Ulnaria">U.</tp:taxon-name-part><tp:taxon-name-part taxon-name-part-type="species" reg="blancoi">blancoi</tp:taxon-name-part></tp:taxon-name></italic>. Thus, <italic><tp:taxon-name><tp:taxon-name-part taxon-name-part-type="genus" reg="Ulnaria">U.</tp:taxon-name-part><tp:taxon-name-part taxon-name-part-type="species" reg="menyuanensis">menyuanensis</tp:taxon-name-part></tp:taxon-name></italic> lives on the stone surfaces of a plateau river. So far, its distribution is known only from the type locality.</p></tp:treatment-sec><tp:treatment-sec sec-type="discussion" id="SECID0EUIBK"><title>Discussion.</title><p><italic><tp:taxon-name><tp:taxon-name-part taxon-name-part-type="genus" reg="Ulnaria">Ulnaria</tp:taxon-name-part><tp:taxon-name-part taxon-name-part-type="species" reg="menyuanensis">menyuanensis</tp:taxon-name-part></tp:taxon-name></italic> is characterized by its fusiform valve outline, the presence of distinct ghost striae, and cuneate to rostrate apices. It differs from <italic><tp:taxon-name><tp:taxon-name-part taxon-name-part-type="genus" reg="Ulnaria">U.</tp:taxon-name-part><tp:taxon-name-part taxon-name-part-type="species" reg="ramesii">ramesii</tp:taxon-name-part></tp:taxon-name></italic> (Héribaud) T. Ohtsuka by the latter’s linear-lanceolate valve outline (see <xref ref-type="bibr" rid="B40">Morales et al. 2007</xref>, p. 73, figs 87–94, as <tp:taxon-name><tp:taxon-name-part taxon-name-part-type="genus" reg="Synedra">Synedra</tp:taxon-name-part><tp:taxon-name-part taxon-name-part-type="species" reg="ulna">ulna</tp:taxon-name-part><tp:taxon-name-part taxon-name-part-type="infraspecific-rank">var.</tp:taxon-name-part><tp:taxon-name-part taxon-name-part-type="variety" reg="ramesi">ramesi</tp:taxon-name-part></tp:taxon-name>) and differs from <italic><tp:taxon-name><tp:taxon-name-part taxon-name-part-type="genus" reg="Ulnaria">U.</tp:taxon-name-part><tp:taxon-name-part taxon-name-part-type="species" reg="oxyrhynchus">oxyrhynchus</tp:taxon-name-part></tp:taxon-name></italic> (Kützing) Aboal by the latter’s acute apices (see <xref ref-type="bibr" rid="B40">Morales et al. 2007</xref>, p. 65, figs 62–67, as <tp:taxon-name><tp:taxon-name-part taxon-name-part-type="genus" reg="Synedra">Synedra</tp:taxon-name-part><tp:taxon-name-part taxon-name-part-type="species" reg="ulna">ulna</tp:taxon-name-part><tp:taxon-name-part taxon-name-part-type="infraspecific-rank">var.</tp:taxon-name-part><tp:taxon-name-part taxon-name-part-type="variety" reg="oxyrhynchus">oxyrhynchus</tp:taxon-name-part></tp:taxon-name>). <italic><tp:taxon-name><tp:taxon-name-part taxon-name-part-type="genus" reg="Ulnaria">Ulnaria</tp:taxon-name-part><tp:taxon-name-part taxon-name-part-type="species" reg="verhaegeniana">verhaegeniana</tp:taxon-name-part></tp:taxon-name></italic> Van de Vijver, De Haan, Mertens &amp; Cocquyt has parallel margins almost to valve apices while <italic><tp:taxon-name><tp:taxon-name-part taxon-name-part-type="genus" reg="Ulnaria">U.</tp:taxon-name-part><tp:taxon-name-part taxon-name-part-type="species" reg="menyuanensis">menyuanensis</tp:taxon-name-part></tp:taxon-name></italic> has lanceolate valve outline and possesses distinct ghost striae (see <xref ref-type="bibr" rid="B56">Van de Vijver et al. 2017</xref>, p. 222 for comparison).</p></tp:treatment-sec><ref-list><ref id="B40"><mixed-citation xmlns:xlink="http://www.w3.org/1999/xlink" xlink:type="simple"><person-group><name name-style="western"><surname>Morales</surname><given-names>EA</given-names></name><name name-style="western"><surname>Hamsher</surname><given-names>SE</given-names></name><name name-style="western"><surname>Manoylov</surname><given-names>KM</given-names></name><name name-style="western"><surname>Gillett</surname><given-names>N</given-names></name><name name-style="western"><surname>Hamilton</surname><given-names>PB</given-names></name><name name-style="western"><surname>Potapova</surname><given-names>MM</given-names></name><name name-style="western"><surname>Ponader</surname><given-names>K</given-names></name><name name-style="western"><surname>Winter</surname><given-names>D</given-names></name><name name-style="western"><surname>Spaulding</surname><given-names>S</given-names></name><name name-style="western"><surname>Hagan</surname><given-names>EE</given-names></name><name name-style="western"><surname>Lavoie</surname><given-names>I</given-names></name></person-group> (<year>2007</year>) <italic><tp:taxon-name><tp:taxon-name-part taxon-name-part-type="genus">Synedra</tp:taxon-name-part><tp:taxon-name-part taxon-name-part-type="species">ulna</tp:taxon-name-part></tp:taxon-name></italic> (Nitzsch) Ehrenberg and allies from rivers in the United States. Thirteenth NAWQA Workshop on Harmonization of Algal Taxonomy. The Academy of Natural Sciences, Philadelphia, 1–162.</mixed-citation></ref><ref id="B56"><mixed-citation xmlns:xlink="http://www.w3.org/1999/xlink" xlink:type="simple"><person-group><name name-style="western"><surname>Van de Vijver</surname><given-names>B</given-names></name><name name-style="western"><surname>De Haan</surname><given-names>M</given-names></name><name name-style="western"><surname>Mertens</surname><given-names>A</given-names></name><name name-style="western"><surname>Cocquyt</surname><given-names>C</given-names></name></person-group> (<year>2017</year>) <article-title><italic><tp:taxon-name><tp:taxon-name-part taxon-name-part-type="genus">Ulnaria</tp:taxon-name-part><tp:taxon-name-part taxon-name-part-type="species">verhaegeniana</tp:taxon-name-part></tp:taxon-name></italic>, a new diatom (<tp:taxon-name><tp:taxon-name-part taxon-name-part-type="phylum">Bacillariophyta</tp:taxon-name-part></tp:taxon-name>) species from Belgium.</article-title><source>Phytotaxa</source><volume>326</volume>(<issue>3</issue>): <fpage>221</fpage>–<lpage>226</lpage>. <ext-link xlink:href="10.11646/phytotaxa.326.3.6" ext-link-type="doi" xlink:type="simple">https://doi.org/10.11646/phytotaxa.326.3.6</ext-link></mixed-citation></ref></ref-list></tp:taxon-treatment>
