# Supplementary material for: ﻿The diatom genus Ulnaria (Bacillariophyta) in China
Source: PhytoKeys. 2023 Jun 23;228:1–118. doi: 10.3897/phytokeys.228.101080 (PMC10314368; doi:10.3897/phytokeys.228.101080)
Supplement: XML Treatment for Ulnaria neobiceps [file phytokeys.228.101080-treatment8.xml]

<!DOCTYPE tp:taxon-treatment
  PUBLIC "-//TaxonX//DTD Taxonomic Treatment Publishing DTD v0 20100105//EN" "tax-treatment-NSO.dtd">
<tp:taxon-treatment xmlns:tp="http://www.plazi.org/taxpub"><tp:treatment-meta><kwd-group><label>Taxon classification</label><kwd>
                <named-content content-type="kingdom">Plantae</named-content>
              </kwd><kwd>
                <named-content content-type="order">Licmophorales</named-content>
              </kwd><kwd>
                <named-content content-type="family">Ulnariaceae</named-content>
              </kwd></kwd-group><mixed-citation publication-type="journal"><person-group><name><surname>Liu</surname><given-names>Bing</given-names></name></person-group><article-title>﻿The diatom genus <italic><tp:taxon-name><tp:taxon-name-part taxon-name-part-type="genus" reg="Ulnaria">Ulnaria</tp:taxon-name-part></tp:taxon-name></italic> (<tp:taxon-name><tp:taxon-name-part taxon-name-part-type="phylum">Bacillariophyta</tp:taxon-name-part></tp:taxon-name>) in China</article-title><source>PhytoKeys</source><day>23</day><month>06</month><year>2023</year><volume>228</volume><fpage>1</fpage><lpage>118</lpage><pub-id pub-id-type="doi">10.3897/phytokeys.228.101080</pub-id></mixed-citation></tp:treatment-meta><tp:nomenclature><label>﻿</label><tp:taxon-name>
              <object-id xmlns:xlink="http://www.w3.org/1999/xlink" content-type="arpha" xlink:type="simple">AEFF919F-8334-5F81-B2E4-38D9EC4E5846</object-id>
              <tp:taxon-name-part taxon-name-part-type="genus" reg="Ulnaria">Ulnaria</tp:taxon-name-part>
              <tp:taxon-name-part taxon-name-part-type="species" reg="neobiceps">neobiceps</tp:taxon-name-part>
            </tp:taxon-name><tp:taxon-authority>Bing Liu</tp:taxon-authority><tp:taxon-status xmlns:xlink="http://www.w3.org/1999/xlink" xlink:type="simple">sp. nov.</tp:taxon-status><xref ref-type="fig" rid="F48">Figs 48</xref><xref ref-type="fig" rid="F49">, 49</xref><xref ref-type="fig" rid="F50">, 50</xref><xref ref-type="fig" rid="F51">, 51</xref><xref ref-type="fig" rid="F52">, 52</xref><xref ref-type="fig" rid="F53">, 53</xref></tp:nomenclature><tp:treatment-sec sec-type="Holotype" id="SECID0E4NBK"><title>Holotype.</title><p>Slide JIUDIA202308, specimen circled on slide, illustrated as Fig. <xref ref-type="fig" rid="F48">48A</xref>.</p></tp:treatment-sec><tp:treatment-sec sec-type="Registration" id="SECID0EHOBK"><title>Registration.</title><p>PhycoBank <ext-link xmlns:xlink="http://www.w3.org/1999/xlink" xlink:href="http://phycobank.org/103814" ext-link-type="uri" xlink:type="simple">http://phycobank.org/103814</ext-link>.</p></tp:treatment-sec><tp:treatment-sec sec-type="type locality" id="SECID0ESOBK"><title>Type locality.</title><p>China. Qinghai province: Menyuan County, an unnamed river, at a sampling location named Kengtan (<named-content xmlns:xlink="http://www.w3.org/1999/xlink" content-type="dwc:verbatimCoordinates" xlink:type="simple"><named-content content-type="geo-json" specific-use="{&#34;type&#34;:&#34;Point&#34;,&#34;coordinates&#34;:[101.387500,37.457778]}" id="NCID0E2OBK" xlink:type="simple">37°27'28"N, 101°23'15"E</named-content></named-content>, 2940 m a.s.l.), collected by Bing Liu, July 18, 2019.</p></tp:treatment-sec><tp:treatment-sec sec-type="description" id="SECID0EAPBK"><title>Description.</title><p><bold><italic><abbrev xmlns:xlink="http://www.w3.org/1999/xlink" xlink:title="light microscopy" id="ABBRID0EJPBK" xlink:type="simple">LM</abbrev></italic></bold> (Fig. <xref ref-type="fig" rid="F48">48</xref>). Valves linear-lanceolate with distinct capitate apices (Fig. <xref ref-type="fig" rid="F48">48A–K</xref>, see also Figs <xref ref-type="fig" rid="F49">49A</xref>, <xref ref-type="fig" rid="F50">50A</xref>). Valve dimensions (n = 23): length 202–307 μm, width 4.5–6.7 μm at centre. Sternum distinct, extending length of valve. Central area very variable: hyaline region extending to both margins (e.g., Fig. <xref ref-type="fig" rid="F48">48F, K</xref>), can be circumscribed by both short marginal striae and isolated areolae (e.g., Fig. <xref ref-type="fig" rid="F48">48B, C, G, J</xref>), nearly absent (Fig. <xref ref-type="fig" rid="F48">48H</xref>) or completely lacking (Fig. <xref ref-type="fig" rid="F48">48A, D, E, I</xref>). Striae parallel, radiate only approaching each pole, 9–11 in 10 μm, increasing near each pole. Striae on both sides of sternum, some opposite each other, and others alternate.</p><fig id="F48" position="float" orientation="portrait"><object-id xmlns:xlink="http://www.w3.org/1999/xlink" content-type="doi" xlink:type="simple">10.3897/phytokeys.228.101080.figure48</object-id><object-id xmlns:xlink="http://www.w3.org/1999/xlink" content-type="arpha" xlink:type="simple">AD8D43A9-B18A-557C-BFB1-BBB5E6948E43</object-id><label>Figure 48.</label><caption><p><italic><tp:taxon-name><tp:taxon-name-part taxon-name-part-type="genus" reg="Ulnaria">Ulnaria</tp:taxon-name-part><tp:taxon-name-part taxon-name-part-type="species" reg="neobiceps">neobiceps</tp:taxon-name-part></tp:taxon-name></italic> sp. nov., ×400, <abbrev xmlns:xlink="http://www.w3.org/1999/xlink" xlink:title="light microscopy" id="ABBRID0EBRBK" xlink:type="simple">LM</abbrev><bold>A–K</bold> eleven valves exhibiting a size diminution series, note the linear-lanceolate valve outline and variable central areas <bold>A</bold> micrograph of holotype specimen. Scale bar: 20 μm.</p></caption><graphic xmlns:xlink="http://www.w3.org/1999/xlink" xlink:href="phytokeys-228-001_article-101080__-g048.jpg" position="float" orientation="portrait" xlink:type="simple" id="oo_867636.jpg"><uri content-type="original_file" xlink:type="simple">https://binary.pensoft.net/fig/867636</uri></graphic></fig><fig id="F49" position="float" orientation="portrait"><object-id xmlns:xlink="http://www.w3.org/1999/xlink" content-type="doi" xlink:type="simple">10.3897/phytokeys.228.101080.figure49</object-id><object-id xmlns:xlink="http://www.w3.org/1999/xlink" content-type="arpha" xlink:type="simple">E4F65E2C-BA7E-5F71-A6EA-55BB04F35B99</object-id><label>Figure 49.</label><caption><p><italic><tp:taxon-name><tp:taxon-name-part taxon-name-part-type="genus" reg="Ulnaria">Ulnaria</tp:taxon-name-part><tp:taxon-name-part taxon-name-part-type="species" reg="neobiceps">neobiceps</tp:taxon-name-part></tp:taxon-name></italic> sp. nov., external view, <abbrev xmlns:xlink="http://www.w3.org/1999/xlink" xlink:title="scanning electron microscopy" id="ABBRID0EBSBK" xlink:type="simple">SEM</abbrev><bold>A</bold> a complete valve <bold>B</bold> middle part detail from <bold>A</bold>, note central area complete absent <bold>C–F</bold> apical details from <bold>A</bold>, note the capitate apices. Scale bars: 20 μm (<bold>A</bold>); 2 μm (<bold>B</bold>); 3 μm (<bold>C–E</bold>); 1 μm (<bold>F</bold>).</p></caption><graphic xmlns:xlink="http://www.w3.org/1999/xlink" xlink:href="phytokeys-228-001_article-101080__-g049.jpg" position="float" orientation="portrait" xlink:type="simple" id="oo_867637.jpg"><uri content-type="original_file" xlink:type="simple">https://binary.pensoft.net/fig/867637</uri></graphic></fig><fig id="F50" position="float" orientation="portrait"><object-id xmlns:xlink="http://www.w3.org/1999/xlink" content-type="doi" xlink:type="simple">10.3897/phytokeys.228.101080.figure50</object-id><object-id xmlns:xlink="http://www.w3.org/1999/xlink" content-type="arpha" xlink:type="simple">BA794068-15CC-5DE1-858D-61DE29D44A08</object-id><label>Figure 50.</label><caption><p><italic><tp:taxon-name><tp:taxon-name-part taxon-name-part-type="genus" reg="Ulnaria">Ulnaria</tp:taxon-name-part><tp:taxon-name-part taxon-name-part-type="species" reg="neobiceps">neobiceps</tp:taxon-name-part></tp:taxon-name></italic> sp. nov., internal view, <abbrev xmlns:xlink="http://www.w3.org/1999/xlink" xlink:title="scanning electron microscopy" id="ABBRID0EPTBK" xlink:type="simple">SEM</abbrev><bold>A</bold> a complete valve <bold>B</bold> middle part detail from <bold>A</bold>, note the very small central area (arrow) <bold>C, E</bold> two poles from <bold>A</bold>, note that valve margins do not constrict near the capitate apices (two arrows, respectively) <bold>D, F</bold> two apical details, note the capitate apices and apical pore field. Scale bars: 20 μm (<bold>A</bold>); 2 μm (<bold>B–F</bold>).</p></caption><graphic xmlns:xlink="http://www.w3.org/1999/xlink" xlink:href="phytokeys-228-001_article-101080__-g050.jpg" position="float" orientation="portrait" xlink:type="simple" id="oo_867638.jpg"><uri content-type="original_file" xlink:type="simple">https://binary.pensoft.net/fig/867638</uri></graphic></fig><p><bold><italic><abbrev xmlns:xlink="http://www.w3.org/1999/xlink" xlink:title="scanning electron microscopy" id="ABBRID0ENUBK" xlink:type="simple">SEM</abbrev></italic></bold> (Figs <xref ref-type="fig" rid="F49">49</xref>–<xref ref-type="fig" rid="F53">53</xref>). Valve characterized by a series of relatively wide virgae and interconnected with vimines (Fig. <xref ref-type="fig" rid="F49">49B–F</xref>). Central area completely lacking (Fig. <xref ref-type="fig" rid="F49">49B</xref>), hyaline area circumscribed by both short marginal striae and isolated areolae (Figs <xref ref-type="fig" rid="F50">50B</xref>, <xref ref-type="fig" rid="F51">51A, C, D</xref>), or hyaline area extending to both margins (Fig. <xref ref-type="fig" rid="F51">51B</xref>). Striae uniseriate, on both sides of sternum, opposite or alternate, areolae gradually become elongated from sternum to mantle (Figs <xref ref-type="fig" rid="F50">50B–F</xref>, <xref ref-type="fig" rid="F51">51A–D</xref>). Ocellulimbus composed of ca. 24 pervalvar and 8 transverse rows of porelli. Two horn-like projections protruding over the ocellulimbus (Fig. <xref ref-type="fig" rid="F52">52D</xref>, two arrows). One rimoportula located at each pole, externally expressed as a simple hole (Fig. <xref ref-type="fig" rid="F49">49F</xref>), internally bilabiate, situated close to sternum at an angle (Fig. <xref ref-type="fig" rid="F50">50D, F</xref>). Valvocopula closed, surrounding the valve internal margin (Fig. <xref ref-type="fig" rid="F52">52A</xref>), bearing a mostly continuous midline row of poroids dividing pars interior from pars exterior (Figs <xref ref-type="fig" rid="F52">52B–F</xref>, <xref ref-type="fig" rid="F53">53A–F</xref>), lacking ornamentation at both poles (Figs <xref ref-type="fig" rid="F52">52D, F</xref>, <xref ref-type="fig" rid="F52">52C–F</xref>). On its advalvar edge, valvocopula has a row of serrated projections, each corresponding internally to a virga (Fig. <xref ref-type="fig" rid="F52">52B, C, E</xref>). Shelf-like projections present at pars interior of each apex (Fig. <xref ref-type="fig" rid="F53">53C–F</xref>, two arrows, respectively).</p><fig id="F51" position="float" orientation="portrait"><object-id xmlns:xlink="http://www.w3.org/1999/xlink" content-type="doi" xlink:type="simple">10.3897/phytokeys.228.101080.figure51</object-id><object-id xmlns:xlink="http://www.w3.org/1999/xlink" content-type="arpha" xlink:type="simple">5FCF553F-5493-5FBD-9EF8-661CB5F5D867</object-id><label>Figure 51.</label><caption><p><italic><tp:taxon-name><tp:taxon-name-part taxon-name-part-type="genus" reg="Ulnaria">Ulnaria</tp:taxon-name-part><tp:taxon-name-part taxon-name-part-type="species" reg="neobiceps">neobiceps</tp:taxon-name-part></tp:taxon-name></italic> sp. nov., internal view, <abbrev xmlns:xlink="http://www.w3.org/1999/xlink" xlink:title="scanning electron microscopy" id="ABBRID0ERXBK" xlink:type="simple">SEM</abbrev><bold>A–D</bold> four middle valve parts showing very variable central areas. Scale bars: 2 μm (<bold>A–D</bold>).</p></caption><graphic xmlns:xlink="http://www.w3.org/1999/xlink" xlink:href="phytokeys-228-001_article-101080__-g051.jpg" position="float" orientation="portrait" xlink:type="simple" id="oo_867639.jpg"><uri content-type="original_file" xlink:type="simple">https://binary.pensoft.net/fig/867639</uri></graphic></fig><fig id="F52" position="float" orientation="portrait"><object-id xmlns:xlink="http://www.w3.org/1999/xlink" content-type="doi" xlink:type="simple">10.3897/phytokeys.228.101080.figure52</object-id><object-id xmlns:xlink="http://www.w3.org/1999/xlink" content-type="arpha" xlink:type="simple">71119EBC-855F-5B5B-98D6-7BAEF1B84F7A</object-id><label>Figure 52.</label><caption><p><italic><tp:taxon-name><tp:taxon-name-part taxon-name-part-type="genus" reg="Ulnaria">Ulnaria</tp:taxon-name-part><tp:taxon-name-part taxon-name-part-type="species" reg="neobiceps">neobiceps</tp:taxon-name-part></tp:taxon-name></italic> sp. nov., internal view, <abbrev xmlns:xlink="http://www.w3.org/1999/xlink" xlink:title="scanning electron microscopy" id="ABBRID0ERYBK" xlink:type="simple">SEM</abbrev><bold>A</bold> a valve with valvocopula <bold>B–F</bold> details from <bold>A</bold>, showing the valvocopula structure, note two horn-like projections protruding over ocellulimbus. Scale bars: 20 μm (<bold>A</bold>); 3 μm (<bold>B, C, E</bold>); 2 μm (<bold>D, F</bold>).</p></caption><graphic xmlns:xlink="http://www.w3.org/1999/xlink" xlink:href="phytokeys-228-001_article-101080__-g052.jpg" position="float" orientation="portrait" xlink:type="simple" id="oo_867640.jpg"><uri content-type="original_file" xlink:type="simple">https://binary.pensoft.net/fig/867640</uri></graphic></fig><fig id="F53" position="float" orientation="portrait"><object-id xmlns:xlink="http://www.w3.org/1999/xlink" content-type="doi" xlink:type="simple">10.3897/phytokeys.228.101080.figure53</object-id><object-id xmlns:xlink="http://www.w3.org/1999/xlink" content-type="arpha" xlink:type="simple">50E0834C-EAA2-584E-ABE3-12CFCBAC8C71</object-id><label>Figure 53.</label><caption><p><italic><tp:taxon-name><tp:taxon-name-part taxon-name-part-type="genus" reg="Ulnaria">Ulnaria</tp:taxon-name-part><tp:taxon-name-part taxon-name-part-type="species" reg="neobiceps">neobiceps</tp:taxon-name-part></tp:taxon-name></italic> sp. nov., valvocopula, <abbrev xmlns:xlink="http://www.w3.org/1999/xlink" xlink:title="scanning electron microscopy" id="ABBRID0EZZBK" xlink:type="simple">SEM</abbrev><bold>A</bold> a complete valvocopula <bold>B–D</bold> details from <bold>A</bold>, showing row of poroids interrupted in the middle and shelf-like projection at each apex (<bold>C</bold>, <bold>D</bold>, two arrows respectively) <bold>E, F</bold> other two apical details of valvocopula have the same apical structure. Scale bars: 20 μm (<bold>A</bold>); 3 μm (<bold>B</bold>); 2 μm (<bold>C–F</bold>).</p></caption><graphic xmlns:xlink="http://www.w3.org/1999/xlink" xlink:href="phytokeys-228-001_article-101080__-g053.jpg" position="float" orientation="portrait" xlink:type="simple" id="oo_867641.jpg"><uri content-type="original_file" xlink:type="simple">https://binary.pensoft.net/fig/867641</uri></graphic></fig></tp:treatment-sec><tp:treatment-sec sec-type="etymology" id="SECID0EU1BK"><title>Etymology.</title><p>The epithet <italic>biceps</italic> has been occupied by <italic><tp:taxon-name><tp:taxon-name-part taxon-name-part-type="genus" reg="Ulnaria">Ulnaria</tp:taxon-name-part><tp:taxon-name-part taxon-name-part-type="species" reg="biceps">biceps</tp:taxon-name-part></tp:taxon-name></italic> (Kützing) Compère, so here the epithet <italic>neobiceps</italic> is used, which is a combination of <italic>neo</italic> (new) and <italic>biceps</italic> (two capitate) reflecting its two distinctly capitate poles.</p></tp:treatment-sec><tp:treatment-sec sec-type="ecology" id="SECID0EN2BK"><title>Ecology and distribution.</title><p><italic><tp:taxon-name><tp:taxon-name-part taxon-name-part-type="genus" reg="Ulnaria">Ulnaria</tp:taxon-name-part><tp:taxon-name-part taxon-name-part-type="species" reg="neobiceps">neobiceps</tp:taxon-name-part></tp:taxon-name></italic>, <italic><tp:taxon-name><tp:taxon-name-part taxon-name-part-type="genus" reg="Ulnaria">U.</tp:taxon-name-part><tp:taxon-name-part taxon-name-part-type="species" reg="blancoi">blancoi</tp:taxon-name-part></tp:taxon-name></italic>, and <italic><tp:taxon-name><tp:taxon-name-part taxon-name-part-type="genus" reg="Ulnaria">U.</tp:taxon-name-part><tp:taxon-name-part taxon-name-part-type="species" reg="menyuanensis">menyuanensis</tp:taxon-name-part></tp:taxon-name></italic> were commonly found in the same sampling site of Kengtan. Thus, <italic><tp:taxon-name><tp:taxon-name-part taxon-name-part-type="genus" reg="Ulnaria">U.</tp:taxon-name-part><tp:taxon-name-part taxon-name-part-type="species" reg="neobiceps">neobiceps</tp:taxon-name-part></tp:taxon-name></italic> lives on the stone surfaces of a plateau river. So far, its distribution is known only from the type locality.</p></tp:treatment-sec><tp:treatment-sec sec-type="discussion" id="SECID0E63BK"><title>Discussion.</title><p><italic><tp:taxon-name><tp:taxon-name-part taxon-name-part-type="genus" reg="Ulnaria">Ulnaria</tp:taxon-name-part><tp:taxon-name-part taxon-name-part-type="species" reg="neobiceps">neobiceps</tp:taxon-name-part></tp:taxon-name></italic> is characterized by its linear-lanceolate valve outline, variable central area, distinctly capitate apices, and long and slender valve. Both <italic><tp:taxon-name><tp:taxon-name-part taxon-name-part-type="genus" reg="Ulnaria">U.</tp:taxon-name-part><tp:taxon-name-part taxon-name-part-type="species" reg="neobiceps">neobiceps</tp:taxon-name-part></tp:taxon-name></italic> and <italic><tp:taxon-name><tp:taxon-name-part taxon-name-part-type="genus" reg="Ulnaria">U.</tp:taxon-name-part><tp:taxon-name-part taxon-name-part-type="species" reg="capitata">capitata</tp:taxon-name-part></tp:taxon-name></italic> (Ehrenberg) Compère have capitate apices, but the apices of <italic><tp:taxon-name><tp:taxon-name-part taxon-name-part-type="genus" reg="Ulnaria">U.</tp:taxon-name-part><tp:taxon-name-part taxon-name-part-type="species" reg="capitata">capitata</tp:taxon-name-part></tp:taxon-name></italic> are rhomboid-capitate (see <xref ref-type="bibr" rid="B40">Morales et al. 2007</xref>, p. 49, figs 13–17; p. 51, figs 18–20, as <italic><tp:taxon-name><tp:taxon-name-part taxon-name-part-type="genus" reg="Synedra">Synedra</tp:taxon-name-part><tp:taxon-name-part taxon-name-part-type="species" reg="capitata">capitata</tp:taxon-name-part></tp:taxon-name></italic>) whereas the apices of <italic><tp:taxon-name><tp:taxon-name-part taxon-name-part-type="genus" reg="Ulnaria">U.</tp:taxon-name-part><tp:taxon-name-part taxon-name-part-type="species" reg="neobiceps">neobiceps</tp:taxon-name-part></tp:taxon-name></italic> are rounded-capitate. Moreover, <italic><tp:taxon-name><tp:taxon-name-part taxon-name-part-type="genus" reg="Ulnaria">U.</tp:taxon-name-part><tp:taxon-name-part taxon-name-part-type="species" reg="neobiceps">neobiceps</tp:taxon-name-part></tp:taxon-name></italic> has very variable central area while <italic><tp:taxon-name><tp:taxon-name-part taxon-name-part-type="genus" reg="Ulnaria">U.</tp:taxon-name-part><tp:taxon-name-part taxon-name-part-type="species" reg="capitata">capitata</tp:taxon-name-part></tp:taxon-name></italic> lacks central area.</p></tp:treatment-sec><ref-list><ref id="B40"><mixed-citation xmlns:xlink="http://www.w3.org/1999/xlink" xlink:type="simple"><person-group><name name-style="western"><surname>Morales</surname><given-names>EA</given-names></name><name name-style="western"><surname>Hamsher</surname><given-names>SE</given-names></name><name name-style="western"><surname>Manoylov</surname><given-names>KM</given-names></name><name name-style="western"><surname>Gillett</surname><given-names>N</given-names></name><name name-style="western"><surname>Hamilton</surname><given-names>PB</given-names></name><name name-style="western"><surname>Potapova</surname><given-names>MM</given-names></name><name name-style="western"><surname>Ponader</surname><given-names>K</given-names></name><name name-style="western"><surname>Winter</surname><given-names>D</given-names></name><name name-style="western"><surname>Spaulding</surname><given-names>S</given-names></name><name name-style="western"><surname>Hagan</surname><given-names>EE</given-names></name><name name-style="western"><surname>Lavoie</surname><given-names>I</given-names></name></person-group> (<year>2007</year>) <italic><tp:taxon-name><tp:taxon-name-part taxon-name-part-type="genus">Synedra</tp:taxon-name-part><tp:taxon-name-part taxon-name-part-type="species">ulna</tp:taxon-name-part></tp:taxon-name></italic> (Nitzsch) Ehrenberg and allies from rivers in the United States. Thirteenth NAWQA Workshop on Harmonization of Algal Taxonomy. The Academy of Natural Sciences, Philadelphia, 1–162.</mixed-citation></ref></ref-list></tp:taxon-treatment>
