# Supplementary material for: ﻿The diatom genus Ulnaria (Bacillariophyta) in China
Source: PhytoKeys. 2023 Jun 23;228:1–118. doi: 10.3897/phytokeys.228.101080 (PMC10314368; doi:10.3897/phytokeys.228.101080)
Supplement: XML Treatment for Ulnaria chengduoensis [file phytokeys.228.101080-treatment9.xml]

<!DOCTYPE tp:taxon-treatment
  PUBLIC "-//TaxonX//DTD Taxonomic Treatment Publishing DTD v0 20100105//EN" "tax-treatment-NSO.dtd">
<tp:taxon-treatment xmlns:tp="http://www.plazi.org/taxpub"><tp:treatment-meta><kwd-group><label>Taxon classification</label><kwd>
                <named-content content-type="kingdom">Plantae</named-content>
              </kwd><kwd>
                <named-content content-type="order">Licmophorales</named-content>
              </kwd><kwd>
                <named-content content-type="family">Ulnariaceae</named-content>
              </kwd></kwd-group><mixed-citation publication-type="journal"><person-group><name><surname>Liu</surname><given-names>Bing</given-names></name></person-group><article-title>﻿The diatom genus <italic><tp:taxon-name><tp:taxon-name-part taxon-name-part-type="genus" reg="Ulnaria">Ulnaria</tp:taxon-name-part></tp:taxon-name></italic> (<tp:taxon-name><tp:taxon-name-part taxon-name-part-type="phylum">Bacillariophyta</tp:taxon-name-part></tp:taxon-name>) in China</article-title><source>PhytoKeys</source><day>23</day><month>06</month><year>2023</year><volume>228</volume><fpage>1</fpage><lpage>118</lpage><pub-id pub-id-type="doi">10.3897/phytokeys.228.101080</pub-id></mixed-citation></tp:treatment-meta><tp:nomenclature><label>﻿</label><tp:taxon-name>
              <object-id xmlns:xlink="http://www.w3.org/1999/xlink" content-type="arpha" xlink:type="simple">82643DCA-64CC-50BB-A3EA-F40492A5647F</object-id>
              <tp:taxon-name-part taxon-name-part-type="genus" reg="Ulnaria">Ulnaria</tp:taxon-name-part>
              <tp:taxon-name-part taxon-name-part-type="species" reg="chengduoensis">chengduoensis</tp:taxon-name-part>
            </tp:taxon-name><tp:taxon-authority>Bing Liu</tp:taxon-authority><tp:taxon-status xmlns:xlink="http://www.w3.org/1999/xlink" xlink:type="simple">sp. nov.</tp:taxon-status><xref ref-type="fig" rid="F54">Figs 54</xref><xref ref-type="fig" rid="F55">, 55</xref><xref ref-type="fig" rid="F56">, 56</xref></tp:nomenclature><tp:treatment-sec sec-type="Holotype" id="SECID0ETBCK"><title>Holotype.</title><p>Slide JIUDIA202309, specimen circled on slide, illustrated as Fig. <xref ref-type="fig" rid="F54">54A</xref>.</p></tp:treatment-sec><tp:treatment-sec sec-type="Registration" id="SECID0E4BCK"><title>Registration.</title><p>PhycoBank <ext-link xmlns:xlink="http://www.w3.org/1999/xlink" xlink:href="http://phycobank.org/103815" ext-link-type="uri" xlink:type="simple">http://phycobank.org/103815</ext-link>.</p></tp:treatment-sec><tp:treatment-sec sec-type="type locality" id="SECID0EICCK"><title>Type locality.</title><p>China. Qinghai province: Chengduo County, Baima River, at a sampling location (<named-content xmlns:xlink="http://www.w3.org/1999/xlink" content-type="dwc:verbatimCoordinates" xlink:type="simple"><named-content content-type="geo-json" specific-use="{&#34;type&#34;:&#34;Point&#34;,&#34;coordinates&#34;:[97.005000,33.372500]}" id="NCID0ERCCK" xlink:type="simple">33°22'21"N, 97°0'18"E</named-content></named-content>, 3690 m a.s.l.), collected by Bing Liu, July 22, 2019.</p></tp:treatment-sec><tp:treatment-sec sec-type="description" id="SECID0EWCCK"><title>Description.</title><p><bold><italic><abbrev xmlns:xlink="http://www.w3.org/1999/xlink" xlink:title="light microscopy" id="ABBRID0E6CCK" xlink:type="simple">LM</abbrev></italic></bold> (Fig. <xref ref-type="fig" rid="F54">54</xref>). Valves linear with rostrate apices (Fig. <xref ref-type="fig" rid="F54">54A–P</xref>, see also Figs <xref ref-type="fig" rid="F55">55E</xref>, <xref ref-type="fig" rid="F56">56A–C</xref>). Valve dimensions (n = 51): length 42–66 μm, width 6–8 μm at centre. Sternum distinct, extending length of valve. Central area not clearly visible due to presence of ghost striae (Fig. <xref ref-type="fig" rid="F54">54A–G, I–K, M</xref>) or completely lacking (Fig. <xref ref-type="fig" rid="F54">54H, L, N–P</xref>). Striae parallel, radiate only approaching each pole, 12–15 in 10 μm. Across sternum some striae opposite one another, others alternate.</p><fig id="F54" position="float" orientation="portrait"><object-id xmlns:xlink="http://www.w3.org/1999/xlink" content-type="doi" xlink:type="simple">10.3897/phytokeys.228.101080.figure54</object-id><object-id xmlns:xlink="http://www.w3.org/1999/xlink" content-type="arpha" xlink:type="simple">D14054A2-E7DC-5031-A494-585FC0FB14A7</object-id><label>Figure 54.</label><caption><p><italic><tp:taxon-name><tp:taxon-name-part taxon-name-part-type="genus" reg="Ulnaria">Ulnaria</tp:taxon-name-part><tp:taxon-name-part taxon-name-part-type="species" reg="chengduoensis">chengduoensis</tp:taxon-name-part></tp:taxon-name></italic> sp. nov., ×1000, <abbrev xmlns:xlink="http://www.w3.org/1999/xlink" xlink:title="light microscopy" id="ABBRID0EPECK" xlink:type="simple">LM</abbrev><bold>A–P</bold> sixteen valves exhibiting a size diminution series, note the linear-lanceolate valve outline and variable central areas <bold>A</bold> micrograph of holotype specimen. Scale bar: 10 μm.</p></caption><graphic xmlns:xlink="http://www.w3.org/1999/xlink" xlink:href="phytokeys-228-001_article-101080__-g054.jpg" position="float" orientation="portrait" xlink:type="simple" id="oo_867642.jpg"><uri content-type="original_file" xlink:type="simple">https://binary.pensoft.net/fig/867642</uri></graphic></fig><p><bold><italic><abbrev xmlns:xlink="http://www.w3.org/1999/xlink" xlink:title="scanning electron microscopy" id="ABBRID0EBFCK" xlink:type="simple">SEM</abbrev></italic></bold> (Figs <xref ref-type="fig" rid="F55">55</xref>, <xref ref-type="fig" rid="F56">56</xref>). Valve characterized by a series of relatively wide virgae, interconnected with vimines (Fig. <xref ref-type="fig" rid="F55">55B–D</xref>). Striae uniseriate, areolae often apically elongated (Fig. <xref ref-type="fig" rid="F56">56E</xref>). Central area variable: a hyaline area circumscribed by both short marginal striae and isolated areolae (Figs <xref ref-type="fig" rid="F55">55B</xref>, <xref ref-type="fig" rid="F56">56A, B</xref>), or completely absent (Figs <xref ref-type="fig" rid="F55">55F</xref>, <xref ref-type="fig" rid="F56">56E</xref>). One rimoportula located at each pole, externally expressed as a simple hole (Fig. <xref ref-type="fig" rid="F55">55C, D</xref>), internally bilabiate, situated close to sternum (Fig. <xref ref-type="fig" rid="F56">56D, F</xref>). Ocellulimbus composed of ca. 12 pervalvar and 9 transverse rows of porelli (Fig. <xref ref-type="fig" rid="F56">56F</xref>).</p><fig id="F55" position="float" orientation="portrait"><object-id xmlns:xlink="http://www.w3.org/1999/xlink" content-type="doi" xlink:type="simple">10.3897/phytokeys.228.101080.figure55</object-id><object-id xmlns:xlink="http://www.w3.org/1999/xlink" content-type="arpha" xlink:type="simple">0534649E-CE39-5043-A146-07A78C521E18</object-id><label>Figure 55.</label><caption><p><italic><tp:taxon-name><tp:taxon-name-part taxon-name-part-type="genus" reg="Ulnaria">Ulnaria</tp:taxon-name-part><tp:taxon-name-part taxon-name-part-type="species" reg="chengduoensis">chengduoensis</tp:taxon-name-part></tp:taxon-name></italic> sp. nov., external view, <abbrev xmlns:xlink="http://www.w3.org/1999/xlink" xlink:title="scanning electron microscopy" id="ABBRID0EFHCK" xlink:type="simple">SEM</abbrev><bold>A</bold> a broken valve <bold>B</bold> middle part detail from <bold>A</bold>, note the central area flanked by marginal short striae <bold>C, D</bold> two apical details from <bold>A</bold>, note the rostrate apices <bold>E</bold> a complete valve <bold>F</bold> middle part detail from <bold>E</bold>, note central area absent. Scale bars: 10 μm (<bold>A, E</bold>); 2 μm (<bold>B–D, F</bold>).</p></caption><graphic xmlns:xlink="http://www.w3.org/1999/xlink" xlink:href="phytokeys-228-001_article-101080__-g055.jpg" position="float" orientation="portrait" xlink:type="simple" id="oo_867643.jpg"><uri content-type="original_file" xlink:type="simple">https://binary.pensoft.net/fig/867643</uri></graphic></fig><fig id="F56" position="float" orientation="portrait"><object-id xmlns:xlink="http://www.w3.org/1999/xlink" content-type="doi" xlink:type="simple">10.3897/phytokeys.228.101080.figure56</object-id><object-id xmlns:xlink="http://www.w3.org/1999/xlink" content-type="arpha" xlink:type="simple">EFC80D58-9B4F-5814-A1C6-DDF679BAF4A7</object-id><label>Figure 56.</label><caption><p><italic><tp:taxon-name><tp:taxon-name-part taxon-name-part-type="genus" reg="Ulnaria">Ulnaria</tp:taxon-name-part><tp:taxon-name-part taxon-name-part-type="species" reg="chengduoensis">chengduoensis</tp:taxon-name-part></tp:taxon-name></italic> sp. nov., internal view, <abbrev xmlns:xlink="http://www.w3.org/1999/xlink" xlink:title="scanning electron microscopy" id="ABBRID0EVICK" xlink:type="simple">SEM</abbrev><bold>A–C</bold> three complete valves, note the linear-lanceolate valve outlines and variable central areas <bold>D–F</bold> details from <bold>C</bold>, note rostrate apices and absent central area. Scale bars: 10 μm (<bold>A–C</bold>); 2 μm (<bold>D, E</bold>); 1 μm (<bold>F</bold>).</p></caption><graphic xmlns:xlink="http://www.w3.org/1999/xlink" xlink:href="phytokeys-228-001_article-101080__-g056.jpg" position="float" orientation="portrait" xlink:type="simple" id="oo_867644.jpg"><uri content-type="original_file" xlink:type="simple">https://binary.pensoft.net/fig/867644</uri></graphic></fig></tp:treatment-sec><tp:treatment-sec sec-type="etymology" id="SECID0EKJCK"><title>Etymology.</title><p>Named after Chengduo County, where this species was found.</p></tp:treatment-sec><tp:treatment-sec sec-type="ecology" id="SECID0EPJCK"><title>Ecology and distribution.</title><p>Epilithic in a plateau river. The following environmental parameters were measured in the field: Conductivity was 422.7 ± 1.3 μS∙cm<sup>-1</sup>, pH was 8.2 ± 0.1 and water temperature was 12.2 ± 0.5 °C. So far, its distribution is known only from the type locality.</p></tp:treatment-sec><tp:treatment-sec sec-type="discussion" id="SECID0EXJCK"><title>Discussion.</title><p><italic><tp:taxon-name><tp:taxon-name-part taxon-name-part-type="genus" reg="Ulnaria">Ulnaria</tp:taxon-name-part><tp:taxon-name-part taxon-name-part-type="species" reg="chengduoensis">chengduoensis</tp:taxon-name-part></tp:taxon-name></italic> is characterized by its linear valve outline, variable central area, narrow rostrate valve apices. It differs from <italic><tp:taxon-name><tp:taxon-name-part taxon-name-part-type="genus" reg="Ulnaria">U.</tp:taxon-name-part><tp:taxon-name-part taxon-name-part-type="species" reg="ramerii">ramerii</tp:taxon-name-part></tp:taxon-name></italic> and <italic><tp:taxon-name><tp:taxon-name-part taxon-name-part-type="genus" reg="Ulnaria">U.</tp:taxon-name-part><tp:taxon-name-part taxon-name-part-type="species" reg="verhaegeniana">verhaegeniana</tp:taxon-name-part></tp:taxon-name></italic> by its variable central area, i.e., it may completely lack a central area whereas <italic><tp:taxon-name><tp:taxon-name-part taxon-name-part-type="genus" reg="Ulnaria">U.</tp:taxon-name-part><tp:taxon-name-part taxon-name-part-type="species" reg="ramerii">ramerii</tp:taxon-name-part></tp:taxon-name></italic> always possesses an ellipsoid to rectangular central area (see <xref ref-type="bibr" rid="B40">Morales et al. 2007</xref>, p. 73, figs 87–94, as <tp:taxon-name><tp:taxon-name-part taxon-name-part-type="genus" reg="Synedra">Synedra</tp:taxon-name-part><tp:taxon-name-part taxon-name-part-type="species" reg="ulna">ulna</tp:taxon-name-part><tp:taxon-name-part taxon-name-part-type="infraspecific-rank">var.</tp:taxon-name-part><tp:taxon-name-part taxon-name-part-type="variety" reg="ramesi">ramesi</tp:taxon-name-part></tp:taxon-name>) and <italic><tp:taxon-name><tp:taxon-name-part taxon-name-part-type="genus" reg="Ulnaria">U.</tp:taxon-name-part><tp:taxon-name-part taxon-name-part-type="species" reg="verhaegeniana">verhaegeniana</tp:taxon-name-part></tp:taxon-name></italic> always has a large, apically elongated, rectangular central area (see <xref ref-type="bibr" rid="B56">Van de Vijver et al. 2017</xref>, p. 223, figs 1–13).</p></tp:treatment-sec><ref-list><ref id="B40"><mixed-citation xmlns:xlink="http://www.w3.org/1999/xlink" xlink:type="simple"><person-group><name name-style="western"><surname>Morales</surname><given-names>EA</given-names></name><name name-style="western"><surname>Hamsher</surname><given-names>SE</given-names></name><name name-style="western"><surname>Manoylov</surname><given-names>KM</given-names></name><name name-style="western"><surname>Gillett</surname><given-names>N</given-names></name><name name-style="western"><surname>Hamilton</surname><given-names>PB</given-names></name><name name-style="western"><surname>Potapova</surname><given-names>MM</given-names></name><name name-style="western"><surname>Ponader</surname><given-names>K</given-names></name><name name-style="western"><surname>Winter</surname><given-names>D</given-names></name><name name-style="western"><surname>Spaulding</surname><given-names>S</given-names></name><name name-style="western"><surname>Hagan</surname><given-names>EE</given-names></name><name name-style="western"><surname>Lavoie</surname><given-names>I</given-names></name></person-group> (<year>2007</year>) <italic><tp:taxon-name><tp:taxon-name-part taxon-name-part-type="genus">Synedra</tp:taxon-name-part><tp:taxon-name-part taxon-name-part-type="species">ulna</tp:taxon-name-part></tp:taxon-name></italic> (Nitzsch) Ehrenberg and allies from rivers in the United States. Thirteenth NAWQA Workshop on Harmonization of Algal Taxonomy. The Academy of Natural Sciences, Philadelphia, 1–162.</mixed-citation></ref><ref id="B56"><mixed-citation xmlns:xlink="http://www.w3.org/1999/xlink" xlink:type="simple"><person-group><name name-style="western"><surname>Van de Vijver</surname><given-names>B</given-names></name><name name-style="western"><surname>De Haan</surname><given-names>M</given-names></name><name name-style="western"><surname>Mertens</surname><given-names>A</given-names></name><name name-style="western"><surname>Cocquyt</surname><given-names>C</given-names></name></person-group> (<year>2017</year>) <article-title><italic><tp:taxon-name><tp:taxon-name-part taxon-name-part-type="genus">Ulnaria</tp:taxon-name-part><tp:taxon-name-part taxon-name-part-type="species">verhaegeniana</tp:taxon-name-part></tp:taxon-name></italic>, a new diatom (<tp:taxon-name><tp:taxon-name-part taxon-name-part-type="phylum">Bacillariophyta</tp:taxon-name-part></tp:taxon-name>) species from Belgium.</article-title><source>Phytotaxa</source><volume>326</volume>(<issue>3</issue>): <fpage>221</fpage>–<lpage>226</lpage>. <ext-link xlink:href="10.11646/phytotaxa.326.3.6" ext-link-type="doi" xlink:type="simple">https://doi.org/10.11646/phytotaxa.326.3.6</ext-link></mixed-citation></ref></ref-list></tp:taxon-treatment>
