# Supplementary material for: ﻿The diatom genus Ulnaria (Bacillariophyta) in China
Source: PhytoKeys. 2023 Jun 23;228:1–118. doi: 10.3897/phytokeys.228.101080 (PMC10314368; doi:10.3897/phytokeys.228.101080)
Supplement: XML Treatment for Ulnaria qinghainensis [file phytokeys.228.101080-treatment10.xml]

<!DOCTYPE tp:taxon-treatment
  PUBLIC "-//TaxonX//DTD Taxonomic Treatment Publishing DTD v0 20100105//EN" "tax-treatment-NSO.dtd">
<tp:taxon-treatment xmlns:tp="http://www.plazi.org/taxpub"><tp:treatment-meta><kwd-group><label>Taxon classification</label><kwd>
                <named-content content-type="kingdom">Plantae</named-content>
              </kwd><kwd>
                <named-content content-type="order">Licmophorales</named-content>
              </kwd><kwd>
                <named-content content-type="family">Ulnariaceae</named-content>
              </kwd></kwd-group><mixed-citation publication-type="journal"><person-group><name><surname>Liu</surname><given-names>Bing</given-names></name></person-group><article-title>﻿The diatom genus <italic><tp:taxon-name><tp:taxon-name-part taxon-name-part-type="genus" reg="Ulnaria">Ulnaria</tp:taxon-name-part></tp:taxon-name></italic> (<tp:taxon-name><tp:taxon-name-part taxon-name-part-type="phylum">Bacillariophyta</tp:taxon-name-part></tp:taxon-name>) in China</article-title><source>PhytoKeys</source><day>23</day><month>06</month><year>2023</year><volume>228</volume><fpage>1</fpage><lpage>118</lpage><pub-id pub-id-type="doi">10.3897/phytokeys.228.101080</pub-id></mixed-citation></tp:treatment-meta><tp:nomenclature><label>﻿</label><tp:taxon-name>
              <object-id xmlns:xlink="http://www.w3.org/1999/xlink" content-type="arpha" xlink:type="simple">DBEF86D6-86F0-551A-BC60-6131B3ADF5CF</object-id>
              <tp:taxon-name-part taxon-name-part-type="genus" reg="Ulnaria">Ulnaria</tp:taxon-name-part>
              <tp:taxon-name-part taxon-name-part-type="species" reg="qinghainensis">qinghainensis</tp:taxon-name-part>
            </tp:taxon-name><tp:taxon-authority>Bing Liu</tp:taxon-authority><tp:taxon-status xmlns:xlink="http://www.w3.org/1999/xlink" xlink:type="simple">sp. nov.</tp:taxon-status><xref ref-type="fig" rid="F57">Figs 57</xref><xref ref-type="fig" rid="F58">, 58</xref><xref ref-type="fig" rid="F59">, 59</xref><xref ref-type="fig" rid="F60">, 60</xref></tp:nomenclature><tp:treatment-sec sec-type="Holotype" id="SECID0EDOCK"><title>Holotype.</title><p>Slide JIUDIA202310, specimen circled on slide, illustrated as Fig. <xref ref-type="fig" rid="F57">57C</xref>.</p></tp:treatment-sec><tp:treatment-sec sec-type="Registration" id="SECID0ENOCK"><title>Registration.</title><p>PhycoBank <ext-link xmlns:xlink="http://www.w3.org/1999/xlink" xlink:href="http://phycobank.org/103816" ext-link-type="uri" xlink:type="simple">http://phycobank.org/103816</ext-link>.</p></tp:treatment-sec><tp:treatment-sec sec-type="type locality" id="SECID0EYOCK"><title>Type locality.</title><p>China. Qinghai province: Chengduo County, Baima River, at a sampling location (<named-content xmlns:xlink="http://www.w3.org/1999/xlink" content-type="dwc:verbatimCoordinates" xlink:type="simple"><named-content content-type="geo-json" specific-use="{&#34;type&#34;:&#34;Point&#34;,&#34;coordinates&#34;:[97.005000,33.372500]}" id="NCID0EBPCK" xlink:type="simple">33°22'21"N, 97°0'18"E</named-content></named-content>, 3690 m a.s.l.), collected by Bing Liu, July 22, 2019.</p></tp:treatment-sec><tp:treatment-sec sec-type="description" id="SECID0EGPCK"><title>Description.</title><p><bold><italic><abbrev xmlns:xlink="http://www.w3.org/1999/xlink" xlink:title="light microscopy" id="ABBRID0EPPCK" xlink:type="simple">LM</abbrev></italic></bold> (Fig. <xref ref-type="fig" rid="F57">57</xref>). Frustule rectangular in girdle view (Fig. <xref ref-type="fig" rid="F57">57A</xref>). Valves linear-lanceolate with sub-capitate apices (Fig. <xref ref-type="fig" rid="F57">57B–N</xref>, see also Figs <xref ref-type="fig" rid="F58">58A</xref>, <xref ref-type="fig" rid="F59">59A</xref>). Valve dimensions (n = 35): length 88–223 μm, width 3.1–5.0 μm at centre. Sternum distinct, extending length of valve. Central area completely absent. Striae parallel, radiate at apices, and mostly opposite one another across sternum. Stria density 9–11 in 10 μm.</p><fig id="F57" position="float" orientation="portrait"><object-id xmlns:xlink="http://www.w3.org/1999/xlink" content-type="doi" xlink:type="simple">10.3897/phytokeys.228.101080.figure57</object-id><object-id xmlns:xlink="http://www.w3.org/1999/xlink" content-type="arpha" xlink:type="simple">F497CBF0-498E-55BD-B298-C26514877AD2</object-id><label>Figure 57.</label><caption><p><italic><tp:taxon-name><tp:taxon-name-part taxon-name-part-type="genus" reg="Ulnaria">Ulnaria</tp:taxon-name-part><tp:taxon-name-part taxon-name-part-type="species" reg="qinghainensis">qinghainensis</tp:taxon-name-part></tp:taxon-name></italic> sp. nov., ×630, <abbrev xmlns:xlink="http://www.w3.org/1999/xlink" xlink:title="light microscopy" id="ABBRID0E2QCK" xlink:type="simple">LM</abbrev><bold>A</bold> a frustule in girdle view <bold>B–N</bold> thirteen valves exhibiting a size diminution series, note the narrowly lanceolate valve outlines and absent central areas <bold>B</bold> micrograph of holotype specimen. Scale bar: 20 μm.</p></caption><graphic xmlns:xlink="http://www.w3.org/1999/xlink" xlink:href="phytokeys-228-001_article-101080__-g057.jpg" position="float" orientation="portrait" xlink:type="simple" id="oo_867645.jpg"><uri content-type="original_file" xlink:type="simple">https://binary.pensoft.net/fig/867645</uri></graphic></fig><fig id="F58" position="float" orientation="portrait"><object-id xmlns:xlink="http://www.w3.org/1999/xlink" content-type="doi" xlink:type="simple">10.3897/phytokeys.228.101080.figure58</object-id><object-id xmlns:xlink="http://www.w3.org/1999/xlink" content-type="arpha" xlink:type="simple">4A6AD182-E74B-55D5-88EB-4108CC4EBB2E</object-id><label>Figure 58.</label><caption><p><italic><tp:taxon-name><tp:taxon-name-part taxon-name-part-type="genus" reg="Ulnaria">Ulnaria</tp:taxon-name-part><tp:taxon-name-part taxon-name-part-type="species" reg="qinghainensis">qinghainensis</tp:taxon-name-part></tp:taxon-name></italic> sp. nov., external view, <abbrev xmlns:xlink="http://www.w3.org/1999/xlink" xlink:title="scanning electron microscopy" id="ABBRID0E4RCK" xlink:type="simple">SEM</abbrev><bold>A</bold> a valve with valvocopula <bold>B</bold> detail of middle part from <bold>A</bold>, note absent central area <bold>C–F</bold> two poles from <bold>A</bold>, note two horn-like projections (<bold>D</bold>, two arrows) and row of poroids terminating before each apex of valvocopula (<bold>E</bold>, <bold>F</bold>, wavy arrow respectively). Scale bars: 20 μm (<bold>A</bold>); 4 μm (<bold>B–F</bold>).</p></caption><graphic xmlns:xlink="http://www.w3.org/1999/xlink" xlink:href="phytokeys-228-001_article-101080__-g058.jpg" position="float" orientation="portrait" xlink:type="simple" id="oo_867646.jpg"><uri content-type="original_file" xlink:type="simple">https://binary.pensoft.net/fig/867646</uri></graphic></fig><p><bold><italic><abbrev xmlns:xlink="http://www.w3.org/1999/xlink" xlink:title="scanning electron microscopy" id="ABBRID0E6SCK" xlink:type="simple">SEM</abbrev></italic></bold> (Figs <xref ref-type="fig" rid="F58">58</xref>–<xref ref-type="fig" rid="F60">60</xref>). Valve characterized by a series of relatively wide virgae, interconnected with vimines (Fig. <xref ref-type="fig" rid="F58">58B–F</xref>). Striae uniseriate. Stria mostly opposite across sternum, equidistant until radiate at poles, areolae often apically elongated, especially near the mantle (Figs <xref ref-type="fig" rid="F58">58B–F</xref>, <xref ref-type="fig" rid="F59">59B, C, E</xref>). Central area completely absent (Figs <xref ref-type="fig" rid="F58">58B</xref>, <xref ref-type="fig" rid="F59">59B</xref>). Ocellulimbus composed of ca. 18 pervalvar and 9 transverse rows of porelli. Two horn-like projections protruding over the ocellulimbus (Fig. <xref ref-type="fig" rid="F58">58D</xref>, two arrows). One rimoportula located at each pole, externally expressed as a simple hole (Fig. <xref ref-type="fig" rid="F58">58D, F</xref>), internally bilabiate, situated close to sternum (Fig. <xref ref-type="fig" rid="F59">59D, F</xref>). Valvocopula closed, surrounding the valve internal margin (Fig. <xref ref-type="fig" rid="F60">60A</xref>), bearing a mostly continuous row of poroids dividing pars interior from pars exterior, located at the midline (Fig. <xref ref-type="fig" rid="F60">60B–F</xref>), lacking ornamentation at both poles (Fig. <xref ref-type="fig" rid="F60">60D, F</xref>). On its advalvar edge, valvocopula has a row of serrated projections, each corresponding internally to a virga (Fig. <xref ref-type="fig" rid="F60">60B, C, E</xref>).</p><fig id="F59" position="float" orientation="portrait"><object-id xmlns:xlink="http://www.w3.org/1999/xlink" content-type="doi" xlink:type="simple">10.3897/phytokeys.228.101080.figure59</object-id><object-id xmlns:xlink="http://www.w3.org/1999/xlink" content-type="arpha" xlink:type="simple">22EAF721-F695-54FF-9959-E81EA7807649</object-id><label>Figure 59.</label><caption><p><italic><tp:taxon-name><tp:taxon-name-part taxon-name-part-type="genus" reg="Ulnaria">Ulnaria</tp:taxon-name-part><tp:taxon-name-part taxon-name-part-type="species" reg="qinghainensis">qinghainensis</tp:taxon-name-part></tp:taxon-name></italic> sp. nov., internal view, <abbrev xmlns:xlink="http://www.w3.org/1999/xlink" xlink:title="scanning electron microscopy" id="ABBRID0EPVCK" xlink:type="simple">SEM</abbrev><bold>A</bold> a complete valve <bold>B</bold> middle part from <bold>A</bold>, note central area is absent <bold>C–F</bold> two apical details from <bold>A</bold>. Scale bars: 20 μm (<bold>A</bold>); 4 μm (<bold>B, C, E</bold>); 1 μm (<bold>D, F</bold>).</p></caption><graphic xmlns:xlink="http://www.w3.org/1999/xlink" xlink:href="phytokeys-228-001_article-101080__-g059.jpg" position="float" orientation="portrait" xlink:type="simple" id="oo_867647.jpg"><uri content-type="original_file" xlink:type="simple">https://binary.pensoft.net/fig/867647</uri></graphic></fig><fig id="F60" position="float" orientation="portrait"><object-id xmlns:xlink="http://www.w3.org/1999/xlink" content-type="doi" xlink:type="simple">10.3897/phytokeys.228.101080.figure60</object-id><object-id xmlns:xlink="http://www.w3.org/1999/xlink" content-type="arpha" xlink:type="simple">3EE9D4DB-8673-52F4-9996-A5AA5CCDC505</object-id><label>Figure 60.</label><caption><p><italic><tp:taxon-name><tp:taxon-name-part taxon-name-part-type="genus" reg="Ulnaria">Ulnaria</tp:taxon-name-part><tp:taxon-name-part taxon-name-part-type="species" reg="qinghainensis">qinghainensis</tp:taxon-name-part></tp:taxon-name></italic> sp. nov., internal view, <abbrev xmlns:xlink="http://www.w3.org/1999/xlink" xlink:title="scanning electron microscopy" id="ABBRID0E2WCK" xlink:type="simple">SEM</abbrev><bold>A</bold> valve with valvocopula <bold>B</bold> middle part from <bold>A</bold>. <bold>C–F</bold> Two apical details from <bold>A</bold>. Scale bars: 20 μm (<bold>A</bold>); 4 μm (<bold>B, C, E</bold>); 1 μm (<bold>D, F</bold>).</p></caption><graphic xmlns:xlink="http://www.w3.org/1999/xlink" xlink:href="phytokeys-228-001_article-101080__-g060.jpg" position="float" orientation="portrait" xlink:type="simple" id="oo_867648.jpg"><uri content-type="original_file" xlink:type="simple">https://binary.pensoft.net/fig/867648</uri></graphic></fig></tp:treatment-sec><tp:treatment-sec sec-type="etymology" id="SECID0EUXCK"><title>Etymology.</title><p>Named after Qinghai province, where this species was found.</p></tp:treatment-sec><tp:treatment-sec sec-type="ecology" id="SECID0EZXCK"><title>Ecology and distribution.</title><p>Epilithic in a plateau river. <italic><tp:taxon-name><tp:taxon-name-part taxon-name-part-type="genus" reg="Ulnaria">Ulnaria</tp:taxon-name-part><tp:taxon-name-part taxon-name-part-type="species" reg="qinghainensis">qinghainensis</tp:taxon-name-part></tp:taxon-name></italic> and <italic><tp:taxon-name><tp:taxon-name-part taxon-name-part-type="genus" reg="Ulnaria">U.</tp:taxon-name-part><tp:taxon-name-part taxon-name-part-type="species" reg="chengduoensis">chengduoensis</tp:taxon-name-part></tp:taxon-name></italic> were commonly found in the same sampling site. The environmental parameters were measured in the field and the results are given in the description of the former taxon above. So far, its distribution is known only from the type locality.</p></tp:treatment-sec><tp:treatment-sec sec-type="discussion" id="SECID0EVYCK"><title>Discussion.</title><p><italic><tp:taxon-name><tp:taxon-name-part taxon-name-part-type="genus" reg="Ulnaria">Ulnaria</tp:taxon-name-part><tp:taxon-name-part taxon-name-part-type="species" reg="qinghainensis">qinghainensis</tp:taxon-name-part></tp:taxon-name></italic> is characterized by its linear-lanceolate valve outline, lacking central area, sub-capitate apices, and slender valves. It differs from <italic><tp:taxon-name><tp:taxon-name-part taxon-name-part-type="genus" reg="Ulnaria">U.</tp:taxon-name-part><tp:taxon-name-part taxon-name-part-type="species" reg="obtusa">obtusa</tp:taxon-name-part></tp:taxon-name></italic> (W. Smith) E. Reichardt by its narrower valves (3.1–5.0 μm vs 5–8 μm) and its much higher stria density (9–11 in 10 μm vs 3–4 in 10 μm) (see <xref ref-type="bibr" rid="B66">Williams and Van de Vijver 2021</xref>, p. 175).</p></tp:treatment-sec><ref-list><ref id="B66"><mixed-citation xmlns:xlink="http://www.w3.org/1999/xlink" xlink:type="simple"><person-group><name name-style="western"><surname>Williams</surname><given-names>DM</given-names></name><name name-style="western"><surname>Van de Vijver</surname><given-names>B</given-names></name></person-group> (<year>2021</year>) <article-title>Studies on type material from Kützing's diatom collection III: <italic><tp:taxon-name><tp:taxon-name-part taxon-name-part-type="genus">Synedra</tp:taxon-name-part><tp:taxon-name-part taxon-name-part-type="species">splendens</tp:taxon-name-part></tp:taxon-name></italic> (Kütz.) Kütz., <italic><tp:taxon-name><tp:taxon-name-part taxon-name-part-type="genus">Synedra</tp:taxon-name-part><tp:taxon-name-part taxon-name-part-type="species">aequalis</tp:taxon-name-part></tp:taxon-name></italic> (Kütz.) Kütz. and a note on <italic><tp:taxon-name><tp:taxon-name-part taxon-name-part-type="genus">Synedra</tp:taxon-name-part><tp:taxon-name-part taxon-name-part-type="species">obtusa</tp:taxon-name-part></tp:taxon-name></italic> W. Sm.</article-title><source>Fottea, Olomouc</source><volume>21</volume>(<issue>2</issue>): <fpage>164</fpage>–<lpage>179</lpage>. <ext-link xlink:href="10.5507/fot.2021.004" ext-link-type="doi" xlink:type="simple">https://doi.org/10.5507/fot.2021.004</ext-link></mixed-citation></ref></ref-list></tp:taxon-treatment>
