# Supplementary material for: ﻿The diatom genus Ulnaria (Bacillariophyta) in China
Source: PhytoKeys. 2023 Jun 23;228:1–118. doi: 10.3897/phytokeys.228.101080 (PMC10314368; doi:10.3897/phytokeys.228.101080)
Supplement: XML Treatment for Ulnaria fanjingensis [file phytokeys.228.101080-treatment11.xml]

<!DOCTYPE tp:taxon-treatment
  PUBLIC "-//TaxonX//DTD Taxonomic Treatment Publishing DTD v0 20100105//EN" "tax-treatment-NSO.dtd">
<tp:taxon-treatment xmlns:tp="http://www.plazi.org/taxpub"><tp:treatment-meta><kwd-group><label>Taxon classification</label><kwd>
                <named-content content-type="kingdom">Plantae</named-content>
              </kwd><kwd>
                <named-content content-type="order">Licmophorales</named-content>
              </kwd><kwd>
                <named-content content-type="family">Ulnariaceae</named-content>
              </kwd></kwd-group><mixed-citation publication-type="journal"><person-group><name><surname>Liu</surname><given-names>Bing</given-names></name></person-group><article-title>﻿The diatom genus <italic><tp:taxon-name><tp:taxon-name-part taxon-name-part-type="genus" reg="Ulnaria">Ulnaria</tp:taxon-name-part></tp:taxon-name></italic> (<tp:taxon-name><tp:taxon-name-part taxon-name-part-type="phylum">Bacillariophyta</tp:taxon-name-part></tp:taxon-name>) in China</article-title><source>PhytoKeys</source><day>23</day><month>06</month><year>2023</year><volume>228</volume><fpage>1</fpage><lpage>118</lpage><pub-id pub-id-type="doi">10.3897/phytokeys.228.101080</pub-id></mixed-citation></tp:treatment-meta><tp:nomenclature><label>﻿</label><tp:taxon-name>
              <object-id xmlns:xlink="http://www.w3.org/1999/xlink" content-type="arpha" xlink:type="simple">FE58F79A-717B-52AB-BFB5-BCEDE4E737A7</object-id>
              <tp:taxon-name-part taxon-name-part-type="genus" reg="Ulnaria">Ulnaria</tp:taxon-name-part>
              <tp:taxon-name-part taxon-name-part-type="species" reg="fanjingensis">fanjingensis</tp:taxon-name-part>
            </tp:taxon-name><tp:taxon-authority>Bing Liu</tp:taxon-authority><tp:taxon-status xmlns:xlink="http://www.w3.org/1999/xlink" xlink:type="simple">sp. nov.</tp:taxon-status><xref ref-type="fig" rid="F61">Figs 61</xref><xref ref-type="fig" rid="F62">, 62</xref><xref ref-type="fig" rid="F63">, 63</xref><xref ref-type="fig" rid="F64">, 64</xref><xref ref-type="fig" rid="F65">, 65</xref><xref ref-type="fig" rid="F66">, 66</xref></tp:nomenclature><tp:treatment-sec sec-type="Holotype" id="SECID0ET2CK"><title>Holotype.</title><p>Slide JIUDIA202311, specimen circled on slide, illustrated as Fig. <xref ref-type="fig" rid="F62">62D</xref>.</p></tp:treatment-sec><tp:treatment-sec sec-type="Registration" id="SECID0E42CK"><title>Registration.</title><p>PhycoBank <ext-link xmlns:xlink="http://www.w3.org/1999/xlink" xlink:href="http://phycobank.org/103817" ext-link-type="uri" xlink:type="simple">http://phycobank.org/103817</ext-link>.</p></tp:treatment-sec><tp:treatment-sec sec-type="type locality" id="SECID0EI3CK"><title>Type locality.</title><p>China. Guizhou province: Fanjing Mountain National Nature Reserve, Heiwang river, near Mile Daochang (<named-content xmlns:xlink="http://www.w3.org/1999/xlink" content-type="dwc:verbatimCoordinates" xlink:type="simple"><named-content content-type="geo-json" specific-use="{&#34;type&#34;:&#34;Point&#34;,&#34;coordinates&#34;:[108.771667,27.819444]}" id="NCID0ER3CK" xlink:type="simple">27°49'10"N, 108°46'18"E</named-content></named-content>, 494 m a.s.l.), collected by Bing Liu, December 31, 2015.</p></tp:treatment-sec><tp:treatment-sec sec-type="description" id="SECID0EW3CK"><title>Description.</title><p><bold><italic><abbrev xmlns:xlink="http://www.w3.org/1999/xlink" xlink:title="light microscopy" id="ABBRID0E63CK" xlink:type="simple">LM</abbrev></italic></bold> (Figs <xref ref-type="fig" rid="F61">61</xref>, <xref ref-type="fig" rid="F62">62</xref>). Living cells with numerous plate-like chromatophores (Fig. <xref ref-type="fig" rid="F61">61A–F</xref>, note that these cells may be in an unhealthy condition). Valves lanceolate, narrow, with rostrate to sub-capitate apices (Figs <xref ref-type="fig" rid="F61">61E, F</xref>, <xref ref-type="fig" rid="F62">62A–N</xref>). Valve dimensions (n = 56): length 165–291 μm, width 4.8–6.3 μm at centre. Sternum distinct, extending length of valve. Central area extending to both margins forming apically rectangular fascia. Striae parallel, radiate only approaching each apex, and mostly opposite one another across sternum. Stria density 9–12 (often 10) in 10 μm.</p><fig id="F61" position="float" orientation="portrait"><object-id xmlns:xlink="http://www.w3.org/1999/xlink" content-type="doi" xlink:type="simple">10.3897/phytokeys.228.101080.figure61</object-id><object-id xmlns:xlink="http://www.w3.org/1999/xlink" content-type="arpha" xlink:type="simple">0AFA99F6-865C-58A4-9963-03D618914BA9</object-id><label>Figure 61.</label><caption><p><italic><tp:taxon-name><tp:taxon-name-part taxon-name-part-type="genus" reg="Ulnaria">Ulnaria</tp:taxon-name-part><tp:taxon-name-part taxon-name-part-type="species" reg="fanjingensis">fanjingensis</tp:taxon-name-part></tp:taxon-name></italic> sp. nov., ×400, <abbrev xmlns:xlink="http://www.w3.org/1999/xlink" xlink:title="light microscopy" id="ABBRID0EL5CK" xlink:type="simple">LM</abbrev><bold>A–D</bold> living cells in girdle view, note numerous plate-like chromatophores <bold>E, F</bold> two living cells in valve view, note numerous plate-like chromatophores. Scale bar: 20 μm.</p></caption><graphic xmlns:xlink="http://www.w3.org/1999/xlink" xlink:href="phytokeys-228-001_article-101080__-g061.jpg" position="float" orientation="portrait" xlink:type="simple" id="oo_867649.jpg"><uri content-type="original_file" xlink:type="simple">https://binary.pensoft.net/fig/867649</uri></graphic></fig><fig id="F62" position="float" orientation="portrait"><object-id xmlns:xlink="http://www.w3.org/1999/xlink" content-type="doi" xlink:type="simple">10.3897/phytokeys.228.101080.figure62</object-id><object-id xmlns:xlink="http://www.w3.org/1999/xlink" content-type="arpha" xlink:type="simple">E7DD9B6D-FEAE-530A-9EA5-FD85C548B007</object-id><label>Figure 62.</label><caption><p><italic><tp:taxon-name><tp:taxon-name-part taxon-name-part-type="genus" reg="Ulnaria">Ulnaria</tp:taxon-name-part><tp:taxon-name-part taxon-name-part-type="species" reg="fanjingensis">fanjingensis</tp:taxon-name-part></tp:taxon-name></italic> sp. nov., ×400, <abbrev xmlns:xlink="http://www.w3.org/1999/xlink" xlink:title="light microscopy" id="ABBRID0EL6CK" xlink:type="simple">LM</abbrev><bold>A–N</bold> fourteen valves exhibiting a size diminution series, note the lanceolate valve outline and hyaline central area <bold>C</bold> micrograph of holotype specimen. Scale bar: 20 μm.</p></caption><graphic xmlns:xlink="http://www.w3.org/1999/xlink" xlink:href="phytokeys-228-001_article-101080__-g062.jpg" position="float" orientation="portrait" xlink:type="simple" id="oo_867650.jpg"><uri content-type="original_file" xlink:type="simple">https://binary.pensoft.net/fig/867650</uri></graphic></fig><p><bold><italic><abbrev xmlns:xlink="http://www.w3.org/1999/xlink" xlink:title="scanning electron microscopy" id="ABBRID0E46CK" xlink:type="simple">SEM</abbrev></italic></bold> (Figs <xref ref-type="fig" rid="F63">63</xref>–<xref ref-type="fig" rid="F66">66</xref>). Frustule rectangular in girdle view (Fig. <xref ref-type="fig" rid="F63">63A</xref>, see also Fig. <xref ref-type="fig" rid="F61">61A–C</xref>). Striae continuing onto mantle, absent from centre (Fig. <xref ref-type="fig" rid="F63">63B</xref>). Epivalve associated with valvocopula and two copulae (Fig. <xref ref-type="fig" rid="F63">63B–D, bands</xref> labelled B1–B3, B1 = valvocopula); hypovalve associated with valvocopula and one copula (Fig. <xref ref-type="fig" rid="F63">63C, D, bands</xref> labelled B1–B2, B1 = valvocopula), forming a 3:2 configuration of girdle bands. Valvocopula a closed hoop, same shape as valve outline, closely attached to mantle interior (Fig. <xref ref-type="fig" rid="F64">64A</xref>), bearing a mostly continuous row of poroids dividing pars interior from pars exterior, located at the midline (Fig. <xref ref-type="fig" rid="F64">64B–F</xref>), interrupted in the middle (Fig. <xref ref-type="fig" rid="F64">64B</xref>, two arrows). A row of serrated projections is present on its advalvar edge, each corresponding internally to a virga (Fig. <xref ref-type="fig" rid="F64">64C, D</xref>, five arrows respectively), lacking ornamentation at both poles (Fig. <xref ref-type="fig" rid="F64">64E, F</xref>). Each ocellulimbus composed of ca. 12 transverse rows (unequal in length) and ca. 18 pervalvar rows (unequal in length) (Figs <xref ref-type="fig" rid="F63">63E, F</xref>, <xref ref-type="fig" rid="F65">65F</xref>). A few serrated apical outgrowths protruding over ocellulimbus, largest two appearing horn-like (Figs <xref ref-type="fig" rid="F63">63F</xref>, <xref ref-type="fig" rid="F65">65E, F</xref>, two arrows, respectively). Valve face and mantle intersecting almost at right angle (Fig. <xref ref-type="fig" rid="F65">65A–F</xref>). Valve characterized by a series of relatively wide virgae, interconnected with thin vimines and closing plates affixed with a few struts to each areolar wall (Fig. <xref ref-type="fig" rid="F65">65D–F</xref>). Valves with uniseriate striae; each series situated mostly opposite each other, equidistant until radiate at poles (Fig. <xref ref-type="fig" rid="F66">66A–F</xref>). Central area apically rectangular, extending to both margins (Figs <xref ref-type="fig" rid="F65">65B, C</xref>, external, 66B, C, internal). One rimoportula located at each pole (Figs <xref ref-type="fig" rid="F65">65E</xref>, <xref ref-type="fig" rid="F66">66E, F</xref>). External opening of rimoportula expressed as a simple hole (Fig. <xref ref-type="fig" rid="F65">65E</xref>); internally bilabiate, situated close to sternum, aligned with striae (Fig. <xref ref-type="fig" rid="F66">66E, F</xref>).</p><fig id="F63" position="float" orientation="portrait"><object-id xmlns:xlink="http://www.w3.org/1999/xlink" content-type="doi" xlink:type="simple">10.3897/phytokeys.228.101080.figure63</object-id><object-id xmlns:xlink="http://www.w3.org/1999/xlink" content-type="arpha" xlink:type="simple">65D97A65-FBDE-50DE-8A84-574390EC56D0</object-id><label>Figure 63.</label><caption><p><italic><tp:taxon-name><tp:taxon-name-part taxon-name-part-type="genus" reg="Ulnaria">Ulnaria</tp:taxon-name-part><tp:taxon-name-part taxon-name-part-type="species" reg="fanjingensis">fanjingensis</tp:taxon-name-part></tp:taxon-name></italic> sp. nov., girdle view, <abbrev xmlns:xlink="http://www.w3.org/1999/xlink" xlink:title="scanning electron microscopy" id="ABBRID0EVDDK" xlink:type="simple">SEM</abbrev>. <bold>A</bold> a frustule in girdle view <bold>B–D</bold> details from <bold>A</bold>, note the 3:2 configuration of girdle bands <bold>E, F</bold> apical details from <bold>D</bold>, showing the closing plates (two arrows respectively) and two horn-like projections (<bold>F</bold>, two arrowheads). Scale bars: 20 μm (<bold>A</bold>); 2 μm (<bold>B–D</bold>); 1 μm (<bold>E, F</bold>).</p></caption><graphic xmlns:xlink="http://www.w3.org/1999/xlink" xlink:href="phytokeys-228-001_article-101080__-g063.jpg" position="float" orientation="portrait" xlink:type="simple" id="oo_867651.jpg"><uri content-type="original_file" xlink:type="simple">https://binary.pensoft.net/fig/867651</uri></graphic></fig><fig id="F64" position="float" orientation="portrait"><object-id xmlns:xlink="http://www.w3.org/1999/xlink" content-type="doi" xlink:type="simple">10.3897/phytokeys.228.101080.figure64</object-id><object-id xmlns:xlink="http://www.w3.org/1999/xlink" content-type="arpha" xlink:type="simple">CA560237-829B-5C20-8DEE-A70E5ACABEFA</object-id><label>Figure 64.</label><caption><p><italic><tp:taxon-name><tp:taxon-name-part taxon-name-part-type="genus" reg="Ulnaria">Ulnaria</tp:taxon-name-part><tp:taxon-name-part taxon-name-part-type="species" reg="fanjingensis">fanjingensis</tp:taxon-name-part></tp:taxon-name></italic> sp. nov., internal view, <abbrev xmlns:xlink="http://www.w3.org/1999/xlink" xlink:title="scanning electron microscopy" id="ABBRID0EDFDK" xlink:type="simple">SEM</abbrev>. <bold>A</bold> a valve with valvocopula <bold>B</bold> detail from <bold>A</bold>, note the row of poroids interrupted in the middle (two arrows) <bold>C, D</bold> details from <bold>A</bold>. <bold>E, F</bold> Two apical details from <bold>A</bold>. Scale bars: 20 μm (<bold>A</bold>), 4 μm (<bold>B–D</bold>), 1 μm (<bold>E, F</bold>).</p></caption><graphic xmlns:xlink="http://www.w3.org/1999/xlink" xlink:href="phytokeys-228-001_article-101080__-g064.jpg" position="float" orientation="portrait" xlink:type="simple" id="oo_867652.jpg"><uri content-type="original_file" xlink:type="simple">https://binary.pensoft.net/fig/867652</uri></graphic></fig><fig id="F65" position="float" orientation="portrait"><object-id xmlns:xlink="http://www.w3.org/1999/xlink" content-type="doi" xlink:type="simple">10.3897/phytokeys.228.101080.figure65</object-id><object-id xmlns:xlink="http://www.w3.org/1999/xlink" content-type="arpha" xlink:type="simple">D77EE2E0-9B01-5962-8EDD-61620735EEE7</object-id><label>Figure 65.</label><caption><p><italic><tp:taxon-name><tp:taxon-name-part taxon-name-part-type="genus" reg="Ulnaria">Ulnaria</tp:taxon-name-part><tp:taxon-name-part taxon-name-part-type="species" reg="fanjingensis">fanjingensis</tp:taxon-name-part></tp:taxon-name></italic> sp. nov., external view, <abbrev xmlns:xlink="http://www.w3.org/1999/xlink" xlink:title="scanning electron microscopy" id="ABBRID0ETGDK" xlink:type="simple">SEM</abbrev><bold>A</bold> a complete valve <bold>B</bold> middle detail from <bold>A</bold>, showing the clear central area <bold>C</bold> middle detail of another valve showing the central area <bold>D</bold> a pole from <bold>A</bold>, note the slightly radiated striae and sub-capitate apex <bold>E, F</bold> two apices from <bold>A</bold>, note two largest horn-like projections and ocellulimbus. Scale bars: 20 μm (<bold>A</bold>); 2 μm (<bold>B–D</bold>); 1 μm (<bold>E, F</bold>).</p></caption><graphic xmlns:xlink="http://www.w3.org/1999/xlink" xlink:href="phytokeys-228-001_article-101080__-g065.jpg" position="float" orientation="portrait" xlink:type="simple" id="oo_867653.jpg"><uri content-type="original_file" xlink:type="simple">https://binary.pensoft.net/fig/867653</uri></graphic></fig><fig id="F66" position="float" orientation="portrait"><object-id xmlns:xlink="http://www.w3.org/1999/xlink" content-type="doi" xlink:type="simple">10.3897/phytokeys.228.101080.figure66</object-id><object-id xmlns:xlink="http://www.w3.org/1999/xlink" content-type="arpha" xlink:type="simple">EEC82F5D-D9F1-58C5-BCA7-E9BFFD46364C</object-id><label>Figure 66.</label><caption><p><italic><tp:taxon-name><tp:taxon-name-part taxon-name-part-type="genus" reg="Ulnaria">Ulnaria</tp:taxon-name-part><tp:taxon-name-part taxon-name-part-type="species" reg="fanjingensis">fanjingensis</tp:taxon-name-part></tp:taxon-name></italic> sp. nov., internal view, <abbrev xmlns:xlink="http://www.w3.org/1999/xlink" xlink:title="scanning electron microscopy" id="ABBRID0EFIDK" xlink:type="simple">SEM</abbrev><bold>A</bold> a complete valve <bold>B</bold> middle part detail from <bold>A</bold>, note the clear central area <bold>C</bold> detail of another valve center showing the clear central area <bold>D</bold> a pole from <bold>A</bold>, note the tapering valve and rostrate apex <bold>E, F</bold> two apical details from <bold>A</bold>, note bilabiate rimoportulae and rostrate apices. Scale bars: 20 μm (<bold>A</bold>); 5 μm (<bold>B–D</bold>); 1 μm (<bold>E, F</bold>).</p></caption><graphic xmlns:xlink="http://www.w3.org/1999/xlink" xlink:href="phytokeys-228-001_article-101080__-g066.jpg" position="float" orientation="portrait" xlink:type="simple" id="oo_867654.jpg"><uri content-type="original_file" xlink:type="simple">https://binary.pensoft.net/fig/867654</uri></graphic></fig></tp:treatment-sec><tp:treatment-sec sec-type="etymology" id="SECID0EEJDK"><title>Etymology.</title><p>Named after Fanjing Mountain, where the species was found.</p></tp:treatment-sec><tp:treatment-sec sec-type="ecology" id="SECID0EJJDK"><title>Ecology and distribution.</title><p>The sampling site is close to the headwaters of Heiwan River, which originates in the Fanjing Mountain National Nature Reserve. The diatom samples were scraped off of the stone surfaces. The following environmental parameters were measured in the field. Electric conductivity was 54.9 ± 1.4 μS∙cm<sup>-1</sup>, pH was 7.6 ± 0.1, and water temperature was10.4 ± 0.1 °C. Since the diatom sample was scraped off of the surfaces of stones and the conductivity is below 100 μS∙cm<sup>-1</sup>, <italic><tp:taxon-name><tp:taxon-name-part taxon-name-part-type="genus" reg="Ulnaria">U.</tp:taxon-name-part><tp:taxon-name-part taxon-name-part-type="species" reg="fanjingensis">fanjingensis</tp:taxon-name-part></tp:taxon-name></italic> can be considered an epilithic diatom characteristic of poor electrolyte content fresh water. So far, its distribution is known only from the type locality.</p></tp:treatment-sec><tp:treatment-sec sec-type="discussion" id="SECID0E5JDK"><title>Discussion.</title><p><italic><tp:taxon-name><tp:taxon-name-part taxon-name-part-type="genus" reg="Ulnaria">Ulnaria</tp:taxon-name-part><tp:taxon-name-part taxon-name-part-type="species" reg="fanjingensis">fanjingensis</tp:taxon-name-part></tp:taxon-name></italic> is characterized by its lanceolate valve outline, apically rectangular central area, rostrate to sub-capitate apices, and long valves. It is similar to <italic><tp:taxon-name><tp:taxon-name-part taxon-name-part-type="genus" reg="Ulnaria">U.</tp:taxon-name-part><tp:taxon-name-part taxon-name-part-type="species" reg="dongtingensis">dongtingensis</tp:taxon-name-part></tp:taxon-name></italic> Bing Liu, but they have different valve outlines: <italic><tp:taxon-name><tp:taxon-name-part taxon-name-part-type="genus" reg="Ulnaria">U.</tp:taxon-name-part><tp:taxon-name-part taxon-name-part-type="species" reg="dongtingensis">dongtingensis</tp:taxon-name-part></tp:taxon-name></italic> has narrow-lanceolate valves with parallel central margins the length of the central area whereas <italic><tp:taxon-name><tp:taxon-name-part taxon-name-part-type="genus" reg="Ulnaria">U.</tp:taxon-name-part><tp:taxon-name-part taxon-name-part-type="species" reg="fanjingensis">fanjingensis</tp:taxon-name-part></tp:taxon-name></italic> has parallel central margins extending beyond the central area (see <xref ref-type="bibr" rid="B32">Liu et al. 2019b</xref>, p. 134, fig. 14).</p></tp:treatment-sec><ref-list><ref id="B32"><mixed-citation xmlns:xlink="http://www.w3.org/1999/xlink" xlink:type="simple"><person-group><name name-style="western"><surname>Liu</surname><given-names>B</given-names></name><name name-style="western"><surname>Williams</surname><given-names>DM</given-names></name><name name-style="western"><surname>Blanco</surname><given-names>S</given-names></name><name name-style="western"><surname>Liu</surname><given-names>ZX</given-names></name><name name-style="western"><surname>Liu</surname><given-names>D</given-names></name></person-group> (<year>2019b</year>) <article-title>Three new species of <italic><tp:taxon-name><tp:taxon-name-part taxon-name-part-type="genus">Ulnaria</tp:taxon-name-part></tp:taxon-name></italic> (Kützing) Compère (<tp:taxon-name><tp:taxon-name-part taxon-name-part-type="phylum">Bacillariophyta</tp:taxon-name-part></tp:taxon-name>) from China, with reference to the fine structure of their valvocopula. Cryptogamie.</article-title><source>Algologie</source><volume>40</volume>(<issue>11</issue>): <fpage>119</fpage>–<lpage>139</lpage>. <ext-link xlink:href="10.5252/cryptogamie-algologie2019v40a11" ext-link-type="doi" xlink:type="simple">https://doi.org/10.5252/cryptogamie-algologie2019v40a11</ext-link></mixed-citation></ref></ref-list></tp:taxon-treatment>
