# Supplementary material for: ﻿The diatom genus Ulnaria (Bacillariophyta) in China
Source: PhytoKeys. 2023 Jun 23;228:1–118. doi: 10.3897/phytokeys.228.101080 (PMC10314368; doi:10.3897/phytokeys.228.101080)
Supplement: XML Treatment for Ulnaria hupingensis [file phytokeys.228.101080-treatment12.xml]

<!DOCTYPE tp:taxon-treatment
  PUBLIC "-//TaxonX//DTD Taxonomic Treatment Publishing DTD v0 20100105//EN" "tax-treatment-NSO.dtd">
<tp:taxon-treatment xmlns:tp="http://www.plazi.org/taxpub"><tp:treatment-meta><kwd-group><label>Taxon classification</label><kwd>
                <named-content content-type="kingdom">Plantae</named-content>
              </kwd><kwd>
                <named-content content-type="order">Licmophorales</named-content>
              </kwd><kwd>
                <named-content content-type="family">Ulnariaceae</named-content>
              </kwd></kwd-group><mixed-citation publication-type="journal"><person-group><name><surname>Liu</surname><given-names>Bing</given-names></name></person-group><article-title>﻿The diatom genus <italic><tp:taxon-name><tp:taxon-name-part taxon-name-part-type="genus" reg="Ulnaria">Ulnaria</tp:taxon-name-part></tp:taxon-name></italic> (<tp:taxon-name><tp:taxon-name-part taxon-name-part-type="phylum">Bacillariophyta</tp:taxon-name-part></tp:taxon-name>) in China</article-title><source>PhytoKeys</source><day>23</day><month>06</month><year>2023</year><volume>228</volume><fpage>1</fpage><lpage>118</lpage><pub-id pub-id-type="doi">10.3897/phytokeys.228.101080</pub-id></mixed-citation></tp:treatment-meta><tp:nomenclature><label>﻿</label><tp:taxon-name>
              <object-id xmlns:xlink="http://www.w3.org/1999/xlink" content-type="arpha" xlink:type="simple">1CD231CE-B032-5419-BAB5-8A1D2DBBE385</object-id>
              <tp:taxon-name-part taxon-name-part-type="genus" reg="Ulnaria">Ulnaria</tp:taxon-name-part>
              <tp:taxon-name-part taxon-name-part-type="species" reg="hupingensis">hupingensis</tp:taxon-name-part>
            </tp:taxon-name><tp:taxon-authority>Bing Liu</tp:taxon-authority><tp:taxon-status xmlns:xlink="http://www.w3.org/1999/xlink" xlink:type="simple">sp. nov.</tp:taxon-status><xref ref-type="fig" rid="F67">Figs 67</xref><xref ref-type="fig" rid="F68">, 68</xref><xref ref-type="fig" rid="F69">, 69</xref><xref ref-type="fig" rid="F70">, 70</xref><xref ref-type="fig" rid="F71">, 71</xref><xref ref-type="fig" rid="F72">, 72</xref></tp:nomenclature><tp:treatment-sec sec-type="Holotype" id="SECID0ESNDK"><title>Holotype.</title><p>Slide JIUDIA202312, specimen circled on slide, illustrated as Fig. <xref ref-type="fig" rid="F68">68B</xref>.</p></tp:treatment-sec><tp:treatment-sec sec-type="Registration" id="SECID0E3NDK"><title>Registration.</title><p>PhycoBank <ext-link xmlns:xlink="http://www.w3.org/1999/xlink" xlink:href="http://phycobank.org/103818" ext-link-type="uri" xlink:type="simple">http://phycobank.org/103818</ext-link>.</p></tp:treatment-sec><tp:treatment-sec sec-type="type locality" id="SECID0EHODK"><title>Type locality.</title><p>China. Hunan province: Huping Mountain National Nature Reserve, Xie River, a sampling location (<named-content xmlns:xlink="http://www.w3.org/1999/xlink" content-type="dwc:verbatimCoordinates" xlink:type="simple"><named-content content-type="geo-json" specific-use="{&#34;type&#34;:&#34;Point&#34;,&#34;coordinates&#34;:[110.629444,30.019167]}" id="NCID0EQODK" xlink:type="simple">30°1'9"N, 110°37'46"E</named-content></named-content>, 400 m a.s.l.), collected by Bing Liu, March 14, 2021.</p></tp:treatment-sec><tp:treatment-sec sec-type="description" id="SECID0EVODK"><title>Description.</title><p><bold><italic><abbrev xmlns:xlink="http://www.w3.org/1999/xlink" xlink:title="light microscopy" id="ABBRID0E5ODK" xlink:type="simple">LM</abbrev></italic></bold> (Figs <xref ref-type="fig" rid="F67">67</xref>, <xref ref-type="fig" rid="F68">68</xref>). Living cells with numerous discoid chromatophores (Fig. <xref ref-type="fig" rid="F67">67A–E</xref>, note that these cells may be in an unhealthy condition). Frustule in girdle view rectangular (Figs <xref ref-type="fig" rid="F67">67A–C</xref>, <xref ref-type="fig" rid="F68">68A</xref>, see also Fig. <xref ref-type="fig" rid="F69">69A</xref>). Valves lanceolate with protracted, rostrate to sub-capitate poles (Figs <xref ref-type="fig" rid="F67">67D, E</xref>, <xref ref-type="fig" rid="F68">68B–M</xref>, see also Figs <xref ref-type="fig" rid="F70">70A</xref>, <xref ref-type="fig" rid="F71">71A</xref>, <xref ref-type="fig" rid="F72">72A</xref>). Valve dimensions (n = 59): length 81–200 μm, width 5.4–7.0 μm at centre. Sternum distinct, extending length of the valve. Central area completely absent. Striae parallel, radiate only approaching each apex, and mostly opposite one another across sternum. Stria density 9.5–11.5 (often 11) in 10 μm.</p><fig id="F67" position="float" orientation="portrait"><object-id xmlns:xlink="http://www.w3.org/1999/xlink" content-type="doi" xlink:type="simple">10.3897/phytokeys.228.101080.figure67</object-id><object-id xmlns:xlink="http://www.w3.org/1999/xlink" content-type="arpha" xlink:type="simple">9055483A-F1C0-5770-B38F-E56311AA41E8</object-id><label>Figure 67.</label><caption><p><italic><tp:taxon-name><tp:taxon-name-part taxon-name-part-type="genus" reg="Ulnaria">Ulnaria</tp:taxon-name-part><tp:taxon-name-part taxon-name-part-type="species" reg="hupingensis">hupingensis</tp:taxon-name-part></tp:taxon-name></italic> sp. nov., ×630, <abbrev xmlns:xlink="http://www.w3.org/1999/xlink" xlink:title="light microscopy" id="ABBRID0ECRDK" xlink:type="simple">LM</abbrev><bold>A–C</bold> living cells in girdle view, note numerous irregular chromatophores <bold>D, E</bold> two living cells in valve view, note numerous discoid chromatophores. Scale bar: 20 μm.</p></caption><graphic xmlns:xlink="http://www.w3.org/1999/xlink" xlink:href="phytokeys-228-001_article-101080__-g067.jpg" position="float" orientation="portrait" xlink:type="simple" id="oo_867655.jpg"><uri content-type="original_file" xlink:type="simple">https://binary.pensoft.net/fig/867655</uri></graphic></fig><fig id="F68" position="float" orientation="portrait"><object-id xmlns:xlink="http://www.w3.org/1999/xlink" content-type="doi" xlink:type="simple">10.3897/phytokeys.228.101080.figure68</object-id><object-id xmlns:xlink="http://www.w3.org/1999/xlink" content-type="arpha" xlink:type="simple">234FA65F-8EF8-575C-9A3B-9CB0D768EA32</object-id><label>Figure 68.</label><caption><p><italic><tp:taxon-name><tp:taxon-name-part taxon-name-part-type="genus" reg="Ulnaria">Ulnaria</tp:taxon-name-part><tp:taxon-name-part taxon-name-part-type="species" reg="hupingensis">hupingensis</tp:taxon-name-part></tp:taxon-name></italic> sp. nov., ×630, <abbrev xmlns:xlink="http://www.w3.org/1999/xlink" xlink:title="light microscopy" id="ABBRID0ECSDK" xlink:type="simple">LM</abbrev>. <bold>A</bold> a frustule in girdle view <bold>B–M</bold> twelve valves exhibiting a size diminution series, note the lanceolate valve outline and completely absent central area <bold>B</bold> micrograph of holotype specimen. Scale bar: 20 μm.</p></caption><graphic xmlns:xlink="http://www.w3.org/1999/xlink" xlink:href="phytokeys-228-001_article-101080__-g068.jpg" position="float" orientation="portrait" xlink:type="simple" id="oo_867656.jpg"><uri content-type="original_file" xlink:type="simple">https://binary.pensoft.net/fig/867656</uri></graphic></fig><p><bold><italic><abbrev xmlns:xlink="http://www.w3.org/1999/xlink" xlink:title="scanning electron microscopy" id="ABBRID0EWSDK" xlink:type="simple">SEM</abbrev></italic></bold> (Figs <xref ref-type="fig" rid="F69">69</xref>–<xref ref-type="fig" rid="F72">72</xref>). Frustule comprising several girdle bands (Fig. <xref ref-type="fig" rid="F69">69A–F</xref>). Epivalve associated with valvocopula and two copulae (Fig. <xref ref-type="fig" rid="F69">69D</xref>, labelled B1 to B3, B1 = Valvocopula); number of copulae associated with hypovalve not verified. Valvocopula a closed hoop, same shape as valve outline, closely attached to mantle interior, surrounding valve margin (Fig. <xref ref-type="fig" rid="F70">70A</xref>), bearing a mostly continuous row of poroids dividing pars interior from pars exterior, located at midline (Fig. <xref ref-type="fig" rid="F70">70B–F</xref>), poroids lacking at centre of the valve (Fig. <xref ref-type="fig" rid="F70">70B</xref>, two arrows). On its advalvar edge, valvocopula bears a row of serrated projections, each corresponding to a virga internally (Fig. <xref ref-type="fig" rid="F70">70C, E</xref>, three arrows, respectively). Valvocopula lacking ornamentation at both poles (Fig. <xref ref-type="fig" rid="F70">70D, F</xref>). Valve face and mantle intersecting almost at right angle (Fig. <xref ref-type="fig" rid="F71">71A, B</xref>). Valve characterized by a series of relatively wide virgae, interconnected with vimines and closing plates affixed with few struts to the areola wall (Fig. <xref ref-type="fig" rid="F71">71B</xref>). Striae uniseriate (Figs <xref ref-type="fig" rid="F71">71B</xref>, <xref ref-type="fig" rid="F72">72B–E</xref>), continuing onto mantle (Fig. <xref ref-type="fig" rid="F69">69B–F</xref>). Ocellulimbus composed of ca. 19 pervalvar and 11 transverse rows of porelli. Two horn-like projections protruding over the ocellulimbus (Figs <xref ref-type="fig" rid="F69">69F</xref>, <xref ref-type="fig" rid="F71">71C–F</xref>, two arrows, respectively). Internally, virgae transversely extending from sternum to mantle, striae situated almost opposite each other across sternum, areolae become more elongated closer to the mantle (Fig. <xref ref-type="fig" rid="F72">72B–E</xref>). Central area completely lacking (Figs <xref ref-type="fig" rid="F71">71A, B</xref>, external, 72A, B, internal). One rimoportula usually present at each pole, occasionally two produced at one end (Figs <xref ref-type="fig" rid="F70">70D</xref>, two arrows, 71D). External opening of rimoportula expresses as a simple hole, forming different shapes (Fig. <xref ref-type="fig" rid="F71">71C–F</xref>); internally bilabiate, situated close to sternum at an angle (Fig. <xref ref-type="fig" rid="F72">72D–F</xref>).</p><fig id="F69" position="float" orientation="portrait"><object-id xmlns:xlink="http://www.w3.org/1999/xlink" content-type="doi" xlink:type="simple">10.3897/phytokeys.228.101080.figure69</object-id><object-id xmlns:xlink="http://www.w3.org/1999/xlink" content-type="arpha" xlink:type="simple">367B2AC1-29F1-5035-B3CC-D798E18F2952</object-id><label>Figure 69.</label><caption><p><italic><tp:taxon-name><tp:taxon-name-part taxon-name-part-type="genus" reg="Ulnaria">Ulnaria</tp:taxon-name-part><tp:taxon-name-part taxon-name-part-type="species" reg="hupingensis">hupingensis</tp:taxon-name-part></tp:taxon-name></italic> sp. nov., girdle view, <abbrev xmlns:xlink="http://www.w3.org/1999/xlink" xlink:title="scanning electron microscopy" id="ABBRID0ECWDK" xlink:type="simple">SEM</abbrev><bold>A</bold> a frustule in girdle view <bold>B–E</bold> details from <bold>A</bold>, note three copulae (labelled B1 to B3) associated with the epivalve <bold>F</bold> apical detail from <bold>E</bold>, showing two horn-like projections (two arrows respectively). Scale bars: 20 μm (<bold>A</bold>); 2 μm (<bold>B–F</bold>).</p></caption><graphic xmlns:xlink="http://www.w3.org/1999/xlink" xlink:href="phytokeys-228-001_article-101080__-g069.jpg" position="float" orientation="portrait" xlink:type="simple" id="oo_867657.jpg"><uri content-type="original_file" xlink:type="simple">https://binary.pensoft.net/fig/867657</uri></graphic></fig><fig id="F70" position="float" orientation="portrait"><object-id xmlns:xlink="http://www.w3.org/1999/xlink" content-type="doi" xlink:type="simple">10.3897/phytokeys.228.101080.figure70</object-id><object-id xmlns:xlink="http://www.w3.org/1999/xlink" content-type="arpha" xlink:type="simple">DC2752B8-02D5-56F7-9719-14F8821385DD</object-id><label>Figure 70.</label><caption><p><italic><tp:taxon-name><tp:taxon-name-part taxon-name-part-type="genus" reg="Ulnaria">Ulnaria</tp:taxon-name-part><tp:taxon-name-part taxon-name-part-type="species" reg="hupingensis">hupingensis</tp:taxon-name-part></tp:taxon-name></italic> sp. nov., internal view, <abbrev xmlns:xlink="http://www.w3.org/1999/xlink" xlink:title="scanning electron microscopy" id="ABBRID0EMXDK" xlink:type="simple">SEM</abbrev><bold>A</bold> a valve with valvocopula <bold>B</bold> middle detail from <bold>A</bold>, note the row of poroids interrupted in the middle (two arrows) <bold>C, E</bold> two poles from <bold>A</bold>. <bold>D</bold> Apical detail from <bold>C</bold>, note two rimoportulae at one apex (two arrows) <bold>F</bold> apical detail from <bold>E</bold>, note one rimoportula at one apex. Scale bars: 20 μm (<bold>A</bold>); 2 μm (<bold>B–F</bold>).</p></caption><graphic xmlns:xlink="http://www.w3.org/1999/xlink" xlink:href="phytokeys-228-001_article-101080__-g070.jpg" position="float" orientation="portrait" xlink:type="simple" id="oo_867658.jpg"><uri content-type="original_file" xlink:type="simple">https://binary.pensoft.net/fig/867658</uri></graphic></fig><fig id="F71" position="float" orientation="portrait"><object-id xmlns:xlink="http://www.w3.org/1999/xlink" content-type="doi" xlink:type="simple">10.3897/phytokeys.228.101080.figure71</object-id><object-id xmlns:xlink="http://www.w3.org/1999/xlink" content-type="arpha" xlink:type="simple">F70FA276-16F5-52CA-85BD-EEA5DCDF45CF</object-id><label>Figure 71.</label><caption><p><italic><tp:taxon-name><tp:taxon-name-part taxon-name-part-type="genus" reg="Ulnaria">Ulnaria</tp:taxon-name-part><tp:taxon-name-part taxon-name-part-type="species" reg="hupingensis">hupingensis</tp:taxon-name-part></tp:taxon-name></italic> sp. nov., external view, <abbrev xmlns:xlink="http://www.w3.org/1999/xlink" xlink:title="scanning electron microscopy" id="ABBRID0E5YDK" xlink:type="simple">SEM</abbrev><bold>A</bold> a complete valve <bold>B</bold> middle part detail from <bold>A</bold>, note central area complete absent <bold>C, D</bold> two apical details from <bold>A</bold>, showing two horn-like projections protruding over the oceullulimbus (two arrows, respectively) <bold>E, F</bold> two other apical details showing two horn-like projections protruding over the ocellulimbus (two arrows, respectively). Scale bars: 20 μm (<bold>A</bold>); 1 μm (<bold>B–F</bold>).</p></caption><graphic xmlns:xlink="http://www.w3.org/1999/xlink" xlink:href="phytokeys-228-001_article-101080__-g071.jpg" position="float" orientation="portrait" xlink:type="simple" id="oo_867659.jpg"><uri content-type="original_file" xlink:type="simple">https://binary.pensoft.net/fig/867659</uri></graphic></fig><fig id="F72" position="float" orientation="portrait"><object-id xmlns:xlink="http://www.w3.org/1999/xlink" content-type="doi" xlink:type="simple">10.3897/phytokeys.228.101080.figure72</object-id><object-id xmlns:xlink="http://www.w3.org/1999/xlink" content-type="arpha" xlink:type="simple">02030567-1287-5E72-A76C-BE2E951E0CE4</object-id><label>Figure 72.</label><caption><p><italic><tp:taxon-name><tp:taxon-name-part taxon-name-part-type="genus" reg="Ulnaria">Ulnaria</tp:taxon-name-part><tp:taxon-name-part taxon-name-part-type="species" reg="hupingensis">hupingensis</tp:taxon-name-part></tp:taxon-name></italic> sp. nov., internal view, <abbrev xmlns:xlink="http://www.w3.org/1999/xlink" xlink:title="scanning electron microscopy" id="ABBRID0EK1DK" xlink:type="simple">SEM</abbrev><bold>A</bold> a complete valve <bold>B, C</bold> middle part details from <bold>A</bold>, note central area is completely absent <bold>D–F</bold> apical details from <bold>A</bold>. Scale bars: 20 μm (<bold>A</bold>); 2 μm (<bold>B–F</bold>).</p></caption><graphic xmlns:xlink="http://www.w3.org/1999/xlink" xlink:href="phytokeys-228-001_article-101080__-g072.jpg" position="float" orientation="portrait" xlink:type="simple" id="oo_867660.jpg"><uri content-type="original_file" xlink:type="simple">https://binary.pensoft.net/fig/867660</uri></graphic></fig></tp:treatment-sec><tp:treatment-sec sec-type="etymology" id="SECID0EB2DK"><title>Etymology.</title><p>Named after Huping Mountain National Nature Reserve, where the species was found.</p></tp:treatment-sec><tp:treatment-sec sec-type="ecology" id="SECID0EG2DK"><title>Ecology and distribution.</title><p>Epilithic in a mountain stream with oligotrophic waters. The following environmental parameters were measured in the field: Conductivity was 263 ± 1 μS∙cm<sup>-1</sup>, pH was 8.4 ± 0.1 and water temperature was 12.4 ± 0.4 °C. So far, its distribution is known only from the type locality.</p></tp:treatment-sec><tp:treatment-sec sec-type="discussion" id="SECID0EO2DK"><title>Discussion.</title><p><italic><tp:taxon-name><tp:taxon-name-part taxon-name-part-type="genus" reg="Ulnaria">Ulnaria</tp:taxon-name-part><tp:taxon-name-part taxon-name-part-type="species" reg="hupingensis">hupingensis</tp:taxon-name-part></tp:taxon-name></italic> is characterized by its lanceolate valve outline, lacking central area, and rostrate to sub-capitate apices. It differs from <italic><tp:taxon-name><tp:taxon-name-part taxon-name-part-type="genus" reg="Ulnaria">U.</tp:taxon-name-part><tp:taxon-name-part taxon-name-part-type="species" reg="qinghainensis">qinghainensis</tp:taxon-name-part></tp:taxon-name></italic> by its wider valves (5.4–7.0 μm vs 3.1–5.0 μm) and from <italic><tp:taxon-name><tp:taxon-name-part taxon-name-part-type="genus" reg="Ulnaria">U.</tp:taxon-name-part><tp:taxon-name-part taxon-name-part-type="species" reg="obtusa">obtusa</tp:taxon-name-part></tp:taxon-name></italic> by its much higher stria density (9.5–11.5 in 10 μm vs 3–4 in 10 μm) (see <xref ref-type="bibr" rid="B66">Williams and Van de Vijver 2021</xref>, p. 175).</p></tp:treatment-sec><ref-list><ref id="B66"><mixed-citation xmlns:xlink="http://www.w3.org/1999/xlink" xlink:type="simple"><person-group><name name-style="western"><surname>Williams</surname><given-names>DM</given-names></name><name name-style="western"><surname>Van de Vijver</surname><given-names>B</given-names></name></person-group> (<year>2021</year>) <article-title>Studies on type material from Kützing's diatom collection III: <italic><tp:taxon-name><tp:taxon-name-part taxon-name-part-type="genus">Synedra</tp:taxon-name-part><tp:taxon-name-part taxon-name-part-type="species">splendens</tp:taxon-name-part></tp:taxon-name></italic> (Kütz.) Kütz., <italic><tp:taxon-name><tp:taxon-name-part taxon-name-part-type="genus">Synedra</tp:taxon-name-part><tp:taxon-name-part taxon-name-part-type="species">aequalis</tp:taxon-name-part></tp:taxon-name></italic> (Kütz.) Kütz. and a note on <italic><tp:taxon-name><tp:taxon-name-part taxon-name-part-type="genus">Synedra</tp:taxon-name-part><tp:taxon-name-part taxon-name-part-type="species">obtusa</tp:taxon-name-part></tp:taxon-name></italic> W. Sm.</article-title><source>Fottea, Olomouc</source><volume>21</volume>(<issue>2</issue>): <fpage>164</fpage>–<lpage>179</lpage>. <ext-link xlink:href="10.5507/fot.2021.004" ext-link-type="doi" xlink:type="simple">https://doi.org/10.5507/fot.2021.004</ext-link></mixed-citation></ref></ref-list></tp:taxon-treatment>
