# Supplementary material for: ﻿The diatom genus Ulnaria (Bacillariophyta) in China
Source: PhytoKeys. 2023 Jun 23;228:1–118. doi: 10.3897/phytokeys.228.101080 (PMC10314368; doi:10.3897/phytokeys.228.101080)
Supplement: XML Treatment for Ulnaria xieriverensis [file phytokeys.228.101080-treatment13.xml]

<!DOCTYPE tp:taxon-treatment
  PUBLIC "-//TaxonX//DTD Taxonomic Treatment Publishing DTD v0 20100105//EN" "tax-treatment-NSO.dtd">
<tp:taxon-treatment xmlns:tp="http://www.plazi.org/taxpub"><tp:treatment-meta><kwd-group><label>Taxon classification</label><kwd>
                <named-content content-type="kingdom">Plantae</named-content>
              </kwd><kwd>
                <named-content content-type="order">Licmophorales</named-content>
              </kwd><kwd>
                <named-content content-type="family">Ulnariaceae</named-content>
              </kwd></kwd-group><mixed-citation publication-type="journal"><person-group><name><surname>Liu</surname><given-names>Bing</given-names></name></person-group><article-title>﻿The diatom genus <italic><tp:taxon-name><tp:taxon-name-part taxon-name-part-type="genus" reg="Ulnaria">Ulnaria</tp:taxon-name-part></tp:taxon-name></italic> (<tp:taxon-name><tp:taxon-name-part taxon-name-part-type="phylum">Bacillariophyta</tp:taxon-name-part></tp:taxon-name>) in China</article-title><source>PhytoKeys</source><day>23</day><month>06</month><year>2023</year><volume>228</volume><fpage>1</fpage><lpage>118</lpage><pub-id pub-id-type="doi">10.3897/phytokeys.228.101080</pub-id></mixed-citation></tp:treatment-meta><tp:nomenclature><label>﻿</label><tp:taxon-name>
              <object-id xmlns:xlink="http://www.w3.org/1999/xlink" content-type="arpha" xlink:type="simple">72D21C66-FB8F-5BF5-802A-8EE629318A23</object-id>
              <tp:taxon-name-part taxon-name-part-type="genus" reg="Ulnaria">Ulnaria</tp:taxon-name-part>
              <tp:taxon-name-part taxon-name-part-type="species" reg="xieriverensis">xieriverensis</tp:taxon-name-part>
            </tp:taxon-name><tp:taxon-authority>Bing Liu</tp:taxon-authority><tp:taxon-status xmlns:xlink="http://www.w3.org/1999/xlink" xlink:type="simple">sp. nov.</tp:taxon-status><xref ref-type="fig" rid="F73">Figs 73</xref><xref ref-type="fig" rid="F74">, 74</xref><xref ref-type="fig" rid="F75">, 75</xref><xref ref-type="fig" rid="F76">, 76</xref></tp:nomenclature><tp:treatment-sec sec-type="Holotype" id="SECID0EP5DK"><title>Holotype.</title><p>Slide JIUDIA202313, specimen circled on slide, illustrated as Fig. <xref ref-type="fig" rid="F73">73A</xref>.</p></tp:treatment-sec><tp:treatment-sec sec-type="Registration" id="SECID0EZ5DK"><title>Registration.</title><p>PhycoBank <ext-link xmlns:xlink="http://www.w3.org/1999/xlink" xlink:href="http://phycobank.org/103819" ext-link-type="uri" xlink:type="simple">http://phycobank.org/103819</ext-link>.</p></tp:treatment-sec><tp:treatment-sec sec-type="type locality" id="SECID0EE6DK"><title>Type locality.</title><p>China. Hunan province: Huping Mountain National Nature Reserve, Xie River, a sampling location (<named-content xmlns:xlink="http://www.w3.org/1999/xlink" content-type="dwc:verbatimCoordinates" xlink:type="simple"><named-content content-type="geo-json" specific-use="{&#34;type&#34;:&#34;Point&#34;,&#34;coordinates&#34;:[110.629444,30.019167]}" id="NCID0EN6DK" xlink:type="simple">30°1'9"N, 110°37'46"E</named-content></named-content>, 400 m a.s.l.), collected by Bing Liu, March 14, 2021.</p></tp:treatment-sec><tp:treatment-sec sec-type="description" id="SECID0ES6DK"><title>Description.</title><p><bold><italic><abbrev xmlns:xlink="http://www.w3.org/1999/xlink" xlink:title="light microscopy" id="ABBRID0E26DK" xlink:type="simple">LM</abbrev></italic></bold> (Figs <xref ref-type="fig" rid="F73">73</xref>). Valves generally linear (i.e., valve margins almost parallel), slightly undulate in larger specimens (Fig. <xref ref-type="fig" rid="F73">73A–C</xref>, see also Fig. <xref ref-type="fig" rid="F76">76B, C</xref>), parallel in smaller specimens (Fig. <xref ref-type="fig" rid="F73">73D–H</xref>, see also Figs <xref ref-type="fig" rid="F74">74A</xref>, <xref ref-type="fig" rid="F75">75A</xref>, <xref ref-type="fig" rid="F76">76A</xref>). Valve tapers towards apex, then it is protracted to broadly rostrate poles. Valve dimensions (n = 33): length 64–120 μm, width 6.0–8.6 μm at centre. Sternum distinct, extending length of valve. Central area completely absent. Striae parallel, radiate only approaching each pole, and mostly opposite one another across sternum. Stria density 10.5–12 (often 11) in 10 μm.</p><fig id="F73" position="float" orientation="portrait"><object-id xmlns:xlink="http://www.w3.org/1999/xlink" content-type="doi" xlink:type="simple">10.3897/phytokeys.228.101080.figure73</object-id><object-id xmlns:xlink="http://www.w3.org/1999/xlink" content-type="arpha" xlink:type="simple">8D7CF561-604E-5836-86A1-8080BD4F1667</object-id><label>Figure 73.</label><caption><p><italic><tp:taxon-name><tp:taxon-name-part taxon-name-part-type="genus" reg="Ulnaria">Ulnaria</tp:taxon-name-part><tp:taxon-name-part taxon-name-part-type="species" reg="xieriverensis">xieriverensis</tp:taxon-name-part></tp:taxon-name></italic> sp. nov., ×1000, <abbrev xmlns:xlink="http://www.w3.org/1999/xlink" xlink:title="light microscopy" id="ABBRID0EPBEK" xlink:type="simple">LM</abbrev><bold>A–H</bold> eight valves exhibiting a size diminution series, note the almost parallel but slightly undulate valve margins in larger specimens (<bold>A–C</bold>) and parallel valve margins in smaller specimens (<bold>D–H</bold>). <bold>A</bold> Micrograph of holotype specimen. Scale bar: 10 μm.</p></caption><graphic xmlns:xlink="http://www.w3.org/1999/xlink" xlink:href="phytokeys-228-001_article-101080__-g073.jpg" position="float" orientation="portrait" xlink:type="simple" id="oo_867661.jpg"><uri content-type="original_file" xlink:type="simple">https://binary.pensoft.net/fig/867661</uri></graphic></fig><p><bold><italic><abbrev xmlns:xlink="http://www.w3.org/1999/xlink" xlink:title="scanning electron microscopy" id="ABBRID0EFCEK" xlink:type="simple">SEM</abbrev></italic></bold> (Figs <xref ref-type="fig" rid="F69">69</xref>–<xref ref-type="fig" rid="F72">72</xref>). Valve characterized by relatively wide virgae, interconnected with vimines, closing plates affixed with a few struts to the areolar wall (Fig. <xref ref-type="fig" rid="F74">74B–D</xref>). Ocellulimbus composed of ca. 16 pervalvar and 9 transverse rows of porelli. Two horn-like projections protruding over the ocellulimbus (Fig. <xref ref-type="fig" rid="F74">74E, F</xref>, two arrows, respectively). Striae uniseriate. Stria situated opposite each other across sternum, equidistant until radiate at poles, areolae become elongated closer to the mantle (Fig. <xref ref-type="fig" rid="F75">75B–F</xref>). One rimoportula present at each pole, externally expressed as a simple hole (Fig. <xref ref-type="fig" rid="F74">74C–F</xref>), internally bilabiate, situated close to sternum (Fig. <xref ref-type="fig" rid="F75">75C, E, F</xref>), sometimes displaced, against mantle (Fig. <xref ref-type="fig" rid="F75">75D</xref>). Central area completely lacking (Figs <xref ref-type="fig" rid="F74">74A, B</xref>, <xref ref-type="fig" rid="F75">75A, B</xref>, <xref ref-type="fig" rid="F76">76A–D</xref>). Valvocopula a closed hoop (Fig. <xref ref-type="fig" rid="F76">76A–C</xref>). Valvocopula bearing a mostly continuous row of poroids dividing pars interior from pars exterior, located at the midline (Fig. <xref ref-type="fig" rid="F76">76D–F</xref>), lacking ornamentation at both poles (Fig. <xref ref-type="fig" rid="F76">76E, F</xref>). On its advalvar edge, valvocopula has a row of serrated projections, each corresponding internally to a virga (Fig. <xref ref-type="fig" rid="F76">76D, E</xref>, three arrows, respectively).</p><fig id="F74" position="float" orientation="portrait"><object-id xmlns:xlink="http://www.w3.org/1999/xlink" content-type="doi" xlink:type="simple">10.3897/phytokeys.228.101080.figure74</object-id><object-id xmlns:xlink="http://www.w3.org/1999/xlink" content-type="arpha" xlink:type="simple">32E50E9D-CB8E-5EED-9E2C-4EF5702C8FCE</object-id><label>Figure 74.</label><caption><p><italic><tp:taxon-name><tp:taxon-name-part taxon-name-part-type="genus" reg="Ulnaria">Ulnaria</tp:taxon-name-part><tp:taxon-name-part taxon-name-part-type="species" reg="xieriverensis">xieriverensis</tp:taxon-name-part></tp:taxon-name></italic> sp. nov., external view, <abbrev xmlns:xlink="http://www.w3.org/1999/xlink" xlink:title="scanning electron microscopy" id="ABBRID0EZEEK" xlink:type="simple">SEM</abbrev><bold>A</bold> a complete valve <bold>B</bold> middle part detail from <bold>A</bold>, note central area is completely absent <bold>C, D</bold> two apical details from <bold>A</bold>. <bold>E, F</bold> Two other apical details, note two horn-like projections protruding over the ocellulimbus (two arrows respectively). Scale bars: 10 μm (<bold>A</bold>); 1 μm (<bold>B–F</bold>).</p></caption><graphic xmlns:xlink="http://www.w3.org/1999/xlink" xlink:href="phytokeys-228-001_article-101080__-g074.jpg" position="float" orientation="portrait" xlink:type="simple" id="oo_867662.jpg"><uri content-type="original_file" xlink:type="simple">https://binary.pensoft.net/fig/867662</uri></graphic></fig><fig id="F75" position="float" orientation="portrait"><object-id xmlns:xlink="http://www.w3.org/1999/xlink" content-type="doi" xlink:type="simple">10.3897/phytokeys.228.101080.figure75</object-id><object-id xmlns:xlink="http://www.w3.org/1999/xlink" content-type="arpha" xlink:type="simple">7566FA24-3EF1-5903-BB36-D4AE4A3DC4BE</object-id><label>Figure 75.</label><caption><p><italic><tp:taxon-name><tp:taxon-name-part taxon-name-part-type="genus" reg="Ulnaria">Ulnaria</tp:taxon-name-part><tp:taxon-name-part taxon-name-part-type="species" reg="xieriverensis">xieriverensis</tp:taxon-name-part></tp:taxon-name></italic> sp. nov., internal view, <abbrev xmlns:xlink="http://www.w3.org/1999/xlink" xlink:title="scanning electron microscopy" id="ABBRID0EFGEK" xlink:type="simple">SEM</abbrev><bold>A</bold> a complete valve <bold>B</bold> middle part detail from <bold>A</bold>, note central area is completely absent <bold>C, D</bold> two apical details from <bold>A</bold>, note one rimoportula located against the mantle (<bold>D</bold>, arrow) <bold>E, F</bold> two other apical details. Scale bars: 10 μm (<bold>A</bold>); 1 μm (<bold>B–F</bold>).</p></caption><graphic xmlns:xlink="http://www.w3.org/1999/xlink" xlink:href="phytokeys-228-001_article-101080__-g075.jpg" position="float" orientation="portrait" xlink:type="simple" id="oo_867663.jpg"><uri content-type="original_file" xlink:type="simple">https://binary.pensoft.net/fig/867663</uri></graphic></fig><fig id="F76" position="float" orientation="portrait"><object-id xmlns:xlink="http://www.w3.org/1999/xlink" content-type="doi" xlink:type="simple">10.3897/phytokeys.228.101080.figure76</object-id><object-id xmlns:xlink="http://www.w3.org/1999/xlink" content-type="arpha" xlink:type="simple">3483D8D3-087E-5881-A8BE-8EFE3B6E2986</object-id><label>Figure 76.</label><caption><p><italic><tp:taxon-name><tp:taxon-name-part taxon-name-part-type="genus" reg="Ulnaria">Ulnaria</tp:taxon-name-part><tp:taxon-name-part taxon-name-part-type="species" reg="xieriverensis">xieriverensis</tp:taxon-name-part></tp:taxon-name></italic> sp. nov., internal view, <abbrev xmlns:xlink="http://www.w3.org/1999/xlink" xlink:title="scanning electron microscopy" id="ABBRID0ETHEK" xlink:type="simple">SEM</abbrev><bold>A</bold> a complete valve with valvocopula <bold>B, C</bold> two complete valves with valvocopula, note undulate valve margins <bold>D</bold> middle detail from <bold>A</bold>, note the central area is completely absent and a row of serrated projections over virgae (three arrows) <bold>E, F</bold> two apical details from <bold>A</bold>, note serrated projections over virgae (<bold>E</bold>, three arrows). Scale bars: 10 μm (<bold>A–C</bold>); 1 μm (<bold>D–F</bold>).</p></caption><graphic xmlns:xlink="http://www.w3.org/1999/xlink" xlink:href="phytokeys-228-001_article-101080__-g076.jpg" position="float" orientation="portrait" xlink:type="simple" id="oo_867664.jpg"><uri content-type="original_file" xlink:type="simple">https://binary.pensoft.net/fig/867664</uri></graphic></fig></tp:treatment-sec><tp:treatment-sec sec-type="etymology" id="SECID0EOIEK"><title>Etymology.</title><p>Named after Xie River, where the species was found.</p></tp:treatment-sec><tp:treatment-sec sec-type="ecology" id="SECID0ETIEK"><title>Ecology and distribution.</title><p>Epilithic in a mountain stream with oligotrophic waters. <italic><tp:taxon-name><tp:taxon-name-part taxon-name-part-type="genus" reg="Ulnaria">Ulnaria</tp:taxon-name-part><tp:taxon-name-part taxon-name-part-type="species" reg="hupingensis">hupingensis</tp:taxon-name-part></tp:taxon-name></italic> was found in the same sampling site with <italic><tp:taxon-name><tp:taxon-name-part taxon-name-part-type="genus" reg="Ulnaria">U.</tp:taxon-name-part><tp:taxon-name-part taxon-name-part-type="species" reg="xieriverensis">xieriverensis</tp:taxon-name-part></tp:taxon-name></italic> and the environmental parameters see above. So far, its distribution is known only from the type locality.</p></tp:treatment-sec><tp:treatment-sec sec-type="discussion" id="SECID0EPJEK"><title>Discussion.</title><p><italic><tp:taxon-name><tp:taxon-name-part taxon-name-part-type="genus" reg="Ulnaria">Ulnaria</tp:taxon-name-part><tp:taxon-name-part taxon-name-part-type="species" reg="xieriverensis">xieriverensis</tp:taxon-name-part></tp:taxon-name></italic> is characterized by its linear valve outline, absence of central area, and rostrate apices. It differs from <italic><tp:taxon-name><tp:taxon-name-part taxon-name-part-type="genus" reg="Ulnaria">U.</tp:taxon-name-part><tp:taxon-name-part taxon-name-part-type="species" reg="hupingensis">hupingensis</tp:taxon-name-part></tp:taxon-name></italic> by its linear valve outline.</p></tp:treatment-sec><tp:treatment-sec><!--Section generated to contain objects referenced in tp:taxon-treatment.--><fig id="F69" position="float" orientation="portrait"><object-id xmlns:xlink="http://www.w3.org/1999/xlink" content-type="doi" xlink:type="simple">10.3897/phytokeys.228.101080.figure69</object-id><object-id xmlns:xlink="http://www.w3.org/1999/xlink" content-type="arpha" xlink:type="simple">367B2AC1-29F1-5035-B3CC-D798E18F2952</object-id><label>Figure 69.</label><caption><p><italic><tp:taxon-name><tp:taxon-name-part taxon-name-part-type="genus" reg="Ulnaria">Ulnaria</tp:taxon-name-part><tp:taxon-name-part taxon-name-part-type="species" reg="hupingensis">hupingensis</tp:taxon-name-part></tp:taxon-name></italic> sp. nov., girdle view, <abbrev xmlns:xlink="http://www.w3.org/1999/xlink" xlink:title="scanning electron microscopy" id="ABBRID0ECWDK" xlink:type="simple">SEM</abbrev><bold>A</bold> a frustule in girdle view <bold>B–E</bold> details from <bold>A</bold>, note three copulae (labelled B1 to B3) associated with the epivalve <bold>F</bold> apical detail from <bold>E</bold>, showing two horn-like projections (two arrows respectively). Scale bars: 20 μm (<bold>A</bold>); 2 μm (<bold>B–F</bold>).</p></caption><graphic xmlns:xlink="http://www.w3.org/1999/xlink" xlink:href="phytokeys-228-001_article-101080__-g069.jpg" position="float" orientation="portrait" xlink:type="simple" id="oo_867657.jpg"><uri content-type="original_file" xlink:type="simple">https://binary.pensoft.net/fig/867657</uri></graphic></fig><fig id="F72" position="float" orientation="portrait"><object-id xmlns:xlink="http://www.w3.org/1999/xlink" content-type="doi" xlink:type="simple">10.3897/phytokeys.228.101080.figure72</object-id><object-id xmlns:xlink="http://www.w3.org/1999/xlink" content-type="arpha" xlink:type="simple">02030567-1287-5E72-A76C-BE2E951E0CE4</object-id><label>Figure 72.</label><caption><p><italic><tp:taxon-name><tp:taxon-name-part taxon-name-part-type="genus" reg="Ulnaria">Ulnaria</tp:taxon-name-part><tp:taxon-name-part taxon-name-part-type="species" reg="hupingensis">hupingensis</tp:taxon-name-part></tp:taxon-name></italic> sp. nov., internal view, <abbrev xmlns:xlink="http://www.w3.org/1999/xlink" xlink:title="scanning electron microscopy" id="ABBRID0EK1DK" xlink:type="simple">SEM</abbrev><bold>A</bold> a complete valve <bold>B, C</bold> middle part details from <bold>A</bold>, note central area is completely absent <bold>D–F</bold> apical details from <bold>A</bold>. Scale bars: 20 μm (<bold>A</bold>); 2 μm (<bold>B–F</bold>).</p></caption><graphic xmlns:xlink="http://www.w3.org/1999/xlink" xlink:href="phytokeys-228-001_article-101080__-g072.jpg" position="float" orientation="portrait" xlink:type="simple" id="oo_867660.jpg"><uri content-type="original_file" xlink:type="simple">https://binary.pensoft.net/fig/867660</uri></graphic></fig></tp:treatment-sec></tp:taxon-treatment>
