# Supplementary material for: ﻿The diatom genus Ulnaria (Bacillariophyta) in China
Source: PhytoKeys. 2023 Jun 23;228:1–118. doi: 10.3897/phytokeys.228.101080 (PMC10314368; doi:10.3897/phytokeys.228.101080)
Supplement: XML Treatment for Ulnaria pandurata-uniseriata [file phytokeys.228.101080-treatment14.xml]

<!DOCTYPE tp:taxon-treatment
  PUBLIC "-//TaxonX//DTD Taxonomic Treatment Publishing DTD v0 20100105//EN" "tax-treatment-NSO.dtd">
<tp:taxon-treatment xmlns:tp="http://www.plazi.org/taxpub"><tp:treatment-meta><kwd-group><label>Taxon classification</label><kwd>
                <named-content content-type="kingdom">Plantae</named-content>
              </kwd><kwd>
                <named-content content-type="order">Licmophorales</named-content>
              </kwd><kwd>
                <named-content content-type="family">Ulnariaceae</named-content>
              </kwd></kwd-group><mixed-citation publication-type="journal"><person-group><name><surname>Liu</surname><given-names>Bing</given-names></name></person-group><article-title>﻿The diatom genus <italic><tp:taxon-name><tp:taxon-name-part taxon-name-part-type="genus" reg="Ulnaria">Ulnaria</tp:taxon-name-part></tp:taxon-name></italic> (<tp:taxon-name><tp:taxon-name-part taxon-name-part-type="phylum">Bacillariophyta</tp:taxon-name-part></tp:taxon-name>) in China</article-title><source>PhytoKeys</source><day>23</day><month>06</month><year>2023</year><volume>228</volume><fpage>1</fpage><lpage>118</lpage><pub-id pub-id-type="doi">10.3897/phytokeys.228.101080</pub-id></mixed-citation></tp:treatment-meta><tp:nomenclature><label>﻿</label><tp:taxon-name>
              <object-id xmlns:xlink="http://www.w3.org/1999/xlink" content-type="arpha" xlink:type="simple">729EB5F6-44B1-590D-B42A-51FDD3DFE2BE</object-id>
              <tp:taxon-name-part taxon-name-part-type="genus" reg="Ulnaria">Ulnaria</tp:taxon-name-part>
              <tp:taxon-name-part taxon-name-part-type="species" reg="pandurata-uniseriata">pandurata-uniseriata</tp:taxon-name-part>
            </tp:taxon-name><tp:taxon-authority>Bing Liu</tp:taxon-authority><tp:taxon-status xmlns:xlink="http://www.w3.org/1999/xlink" xlink:type="simple">sp. nov.</tp:taxon-status><xref ref-type="fig" rid="F77">Figs 77</xref><xref ref-type="fig" rid="F78">, 78</xref><xref ref-type="fig" rid="F79">, 79</xref><xref ref-type="fig" rid="F80">, 80</xref></tp:nomenclature><tp:treatment-sec sec-type="Holotype" id="SECID0EBMEK"><title>Holotype.</title><p>Slide JIUDIA202314, specimen circled on slide, illustrated as Fig. <xref ref-type="fig" rid="F77">77C</xref>.</p></tp:treatment-sec><tp:treatment-sec sec-type="Registration" id="SECID0ELMEK"><title>Registration.</title><p>PhycoBank <ext-link xmlns:xlink="http://www.w3.org/1999/xlink" xlink:href="http://phycobank.org/103820" ext-link-type="uri" xlink:type="simple">http://phycobank.org/103820</ext-link>.</p></tp:treatment-sec><tp:treatment-sec sec-type="type locality" id="SECID0EWMEK"><title>Type locality.</title><p>China. Hunan province: Lanshan County, Shun River, a sampling location (<named-content xmlns:xlink="http://www.w3.org/1999/xlink" content-type="dwc:verbatimCoordinates" xlink:type="simple"><named-content content-type="geo-json" specific-use="{&#34;type&#34;:&#34;Point&#34;,&#34;coordinates&#34;:[112.129722,25.191389]}" id="NCID0E6MEK" xlink:type="simple">25°11'29"N, 112°7'47"E</named-content></named-content>, 490 m a.s.l.), collected by Bing Liu, October 5, 2021.</p></tp:treatment-sec><tp:treatment-sec sec-type="description" id="SECID0EENEK"><title>Description.</title><p><bold><italic><abbrev xmlns:xlink="http://www.w3.org/1999/xlink" xlink:title="light microscopy" id="ABBRID0ENNEK" xlink:type="simple">LM</abbrev></italic></bold> (Figs <xref ref-type="fig" rid="F77">77</xref>). Valves panduriform with protracted, rostrate apices (Fig. <xref ref-type="fig" rid="F77">77A–J</xref>, see also Figs <xref ref-type="fig" rid="F78">78A, B</xref>, <xref ref-type="fig" rid="F79">79A, B</xref>, <xref ref-type="fig" rid="F80">80A, B</xref>). Valve dimensions (n = 28): length 70–116 μm, width 6.2–8.2 μm at centre. Sternum distinct, extending length of the valve. Central area distinct, rectangular fascia. Striae parallel, radiate only approaching each apex, and mostly opposite across sternum. Stria density 9–11 in 10 μm.</p><fig id="F77" position="float" orientation="portrait"><object-id xmlns:xlink="http://www.w3.org/1999/xlink" content-type="doi" xlink:type="simple">10.3897/phytokeys.228.101080.figure77</object-id><object-id xmlns:xlink="http://www.w3.org/1999/xlink" content-type="arpha" xlink:type="simple">F8EFD244-6EF8-5310-9D95-7F97CB096A4F</object-id><label>Figure 77.</label><caption><p><italic><tp:taxon-name><tp:taxon-name-part taxon-name-part-type="genus" reg="Ulnaria">Ulnaria</tp:taxon-name-part><tp:taxon-name-part taxon-name-part-type="species" reg="pandurata-uniseriata">pandurata-uniseriata</tp:taxon-name-part></tp:taxon-name></italic> sp. nov., ×1000, <abbrev xmlns:xlink="http://www.w3.org/1999/xlink" xlink:title="light microscopy" id="ABBRID0EZOEK" xlink:type="simple">LM</abbrev><bold>A–J</bold> ten valves exhibiting a size diminution series, note the panduriform valve outline <bold>C</bold> micrograph of holotype specimen. Scale bar: 10 μm.</p></caption><graphic xmlns:xlink="http://www.w3.org/1999/xlink" xlink:href="phytokeys-228-001_article-101080__-g077.jpg" position="float" orientation="portrait" xlink:type="simple" id="oo_867665.jpg"><uri content-type="original_file" xlink:type="simple">https://binary.pensoft.net/fig/867665</uri></graphic></fig><fig id="F78" position="float" orientation="portrait"><object-id xmlns:xlink="http://www.w3.org/1999/xlink" content-type="doi" xlink:type="simple">10.3897/phytokeys.228.101080.figure78</object-id><object-id xmlns:xlink="http://www.w3.org/1999/xlink" content-type="arpha" xlink:type="simple">B95ED0DB-7A14-567B-B79C-A4ECF150F033</object-id><label>Figure 78.</label><caption><p><italic><tp:taxon-name><tp:taxon-name-part taxon-name-part-type="genus" reg="Ulnaria">Ulnaria</tp:taxon-name-part><tp:taxon-name-part taxon-name-part-type="species" reg="pandurata-uniseriata">pandurata-uniseriata</tp:taxon-name-part></tp:taxon-name></italic> sp. nov., external view, <abbrev xmlns:xlink="http://www.w3.org/1999/xlink" xlink:title="scanning electron microscopy" id="ABBRID0EZPEK" xlink:type="simple">SEM</abbrev><bold>A, B</bold> two complete valves, note panduriform valve outline <bold>C, D</bold> two middle part details from <bold>A</bold>, <bold>B</bold>, respectively, note rectangular central areas <bold>E, F</bold> two apical details from <bold>B</bold>, note two horn-like projections protruding over ocellulimbus. Scale bars: 10 μm (<bold>A, B</bold>); 1 μm (<bold>C, D</bold>); 2 μm (<bold>E, F</bold>).</p></caption><graphic xmlns:xlink="http://www.w3.org/1999/xlink" xlink:href="phytokeys-228-001_article-101080__-g078.jpg" position="float" orientation="portrait" xlink:type="simple" id="oo_867666.jpg"><uri content-type="original_file" xlink:type="simple">https://binary.pensoft.net/fig/867666</uri></graphic></fig><fig id="F79" position="float" orientation="portrait"><object-id xmlns:xlink="http://www.w3.org/1999/xlink" content-type="doi" xlink:type="simple">10.3897/phytokeys.228.101080.figure79</object-id><object-id xmlns:xlink="http://www.w3.org/1999/xlink" content-type="arpha" xlink:type="simple">95DEEFD8-7173-5005-8FD4-3D043322285D</object-id><label>Figure 79.</label><caption><p><italic><tp:taxon-name><tp:taxon-name-part taxon-name-part-type="genus" reg="Ulnaria">Ulnaria</tp:taxon-name-part><tp:taxon-name-part taxon-name-part-type="species" reg="pandurata-uniseriata">pandurata-uniseriata</tp:taxon-name-part></tp:taxon-name></italic> sp. nov., internal view, <abbrev xmlns:xlink="http://www.w3.org/1999/xlink" xlink:title="scanning electron microscopy" id="ABBRID0EHREK" xlink:type="simple">SEM</abbrev><bold>A, B</bold> two complete valves, note panduriform valve outline. <bold>C, D</bold> middle part details from <bold>A</bold>, <bold>B</bold>, respectively, note constricted central parts <bold>E, F</bold> two apical details from <bold>B</bold>. Scale bars: 10 μm (<bold>A, B</bold>); 1 μm (<bold>C, D</bold>); 2 μm (<bold>E, F</bold>).</p></caption><graphic xmlns:xlink="http://www.w3.org/1999/xlink" xlink:href="phytokeys-228-001_article-101080__-g079.jpg" position="float" orientation="portrait" xlink:type="simple" id="oo_867667.jpg"><uri content-type="original_file" xlink:type="simple">https://binary.pensoft.net/fig/867667</uri></graphic></fig><p><bold><italic><abbrev xmlns:xlink="http://www.w3.org/1999/xlink" xlink:title="scanning electron microscopy" id="ABBRID0EHSEK" xlink:type="simple">SEM</abbrev></italic></bold> (Figs <xref ref-type="fig" rid="F78">78</xref>–<xref ref-type="fig" rid="F80">80</xref>). Valve characterized by relatively wide virgae, interconnected with vimines (Fig. <xref ref-type="fig" rid="F78">78A–D</xref>). Ocellulimbus composed of ca. 17 pervalvar and 8 transverse rows of porelli. Two horn-like projections protruding over the ocellulimbus (Fig. <xref ref-type="fig" rid="F78">78E, F</xref>). Striae uniseriate, situated opposite each other across sternum, equidistant until radiate at poles, areolae become elongated closer to the mantle (Figs <xref ref-type="fig" rid="F78">78C, D</xref>, <xref ref-type="fig" rid="F79">79C, D</xref>). One rimoportula present at each pole, externally expressed as a simple hole (Fig. <xref ref-type="fig" rid="F78">78E, F</xref>), internally bilabiate, situated close to sternum (Figs <xref ref-type="fig" rid="F79">79E, F</xref>, <xref ref-type="fig" rid="F80">80E, F</xref>). Central area rectangular hyaline region (Figs <xref ref-type="fig" rid="F78">78C, D</xref>, <xref ref-type="fig" rid="F79">79C, D</xref>). Valvocopula a closed hoop, surrounding the valve internal margin (Fig. <xref ref-type="fig" rid="F80">80A, B</xref>), bearing a mostly continuous row of poroids dividing pars interior from pars exterior, located at the midline (Fig. <xref ref-type="fig" rid="F80">80B, D–F</xref>), lacking ornamentation at both poles (Fig. <xref ref-type="fig" rid="F80">80E, F</xref>). On its advalvar edge, valvocopula has a row of serrated projections, each corresponding internally to a virga (Fig. <xref ref-type="fig" rid="F80">80B, D–F</xref>).</p><fig id="F80" position="float" orientation="portrait"><object-id xmlns:xlink="http://www.w3.org/1999/xlink" content-type="doi" xlink:type="simple">10.3897/phytokeys.228.101080.figure80</object-id><object-id xmlns:xlink="http://www.w3.org/1999/xlink" content-type="arpha" xlink:type="simple">8B8F01AD-C57B-5E25-88A9-F72251D8BEF3</object-id><label>Figure 80.</label><caption><p><italic><tp:taxon-name><tp:taxon-name-part taxon-name-part-type="genus" reg="Ulnaria">Ulnaria</tp:taxon-name-part><tp:taxon-name-part taxon-name-part-type="species" reg="pandurata-uniseriata">pandurata-uniseriata</tp:taxon-name-part></tp:taxon-name></italic> sp. nov., internal view, <abbrev xmlns:xlink="http://www.w3.org/1999/xlink" xlink:title="scanning electron microscopy" id="ABBRID0E2UEK" xlink:type="simple">SEM</abbrev><bold>A, B</bold> two complete valves with valvocopula <bold>C, D</bold> two middle details from <bold>A, B</bold>, respectively <bold>E, F</bold> two apical details from <bold>B</bold>. Scale bars: 10 μm (<bold>A, B</bold>); 2 μm (<bold>C–F</bold>).</p></caption><graphic xmlns:xlink="http://www.w3.org/1999/xlink" xlink:href="phytokeys-228-001_article-101080__-g080.jpg" position="float" orientation="portrait" xlink:type="simple" id="oo_867668.jpg"><uri content-type="original_file" xlink:type="simple">https://binary.pensoft.net/fig/867668</uri></graphic></fig></tp:treatment-sec><tp:treatment-sec sec-type="etymology" id="SECID0ESVEK"><title>Etymology.</title><p>The epithet <italic>pandurata&gt;-uniseriata</italic> is a combination of the terms <italic>pandurate</italic> and <italic>uniseriate</italic> reflecting the panduriform outline of the valve and its mostly uniseriate striae.</p></tp:treatment-sec><tp:treatment-sec sec-type="ecology" id="SECID0E5VEK"><title>Ecology and distribution.</title><p>Epilithic in a mountain stream with oligotrophic waters. The following environmental parameters were measured in the field: Conductivity was 53.9 ± 0.6 μS∙cm<sup>-1</sup>, pH was 8.4 ± 0.3 and water temperature was 21.9 ± 0.1 °C. So far, its distribution is known only from the type locality.</p></tp:treatment-sec><tp:treatment-sec sec-type="discussion" id="SECID0EGWEK"><title>Discussion.</title><p><italic><tp:taxon-name><tp:taxon-name-part taxon-name-part-type="genus" reg="Ulnaria">Ulnaria</tp:taxon-name-part><tp:taxon-name-part taxon-name-part-type="species" reg="pandurata-uniseriata">pandurata-uniseriata</tp:taxon-name-part></tp:taxon-name></italic> is characterized by its panduriform valve outline, rectangular central area, mostly uniseriate striae, and its rostrate apices. It differs from <italic><tp:taxon-name><tp:taxon-name-part taxon-name-part-type="genus" reg="Ulnaria">U.</tp:taxon-name-part><tp:taxon-name-part taxon-name-part-type="species" reg="jumlensis">jumlensis</tp:taxon-name-part></tp:taxon-name></italic> (Jüttner) D.M. Williams &amp; Karthick by its narrower valve (6.2–8.2 μm vs 7.5–11.2 μm) and lower stria density (9–11 in 10 μm vs 13–14 in 10 μm) (see <xref ref-type="bibr" rid="B17">Jüttner et al. 2000</xref>, p. 249).</p></tp:treatment-sec><ref-list><ref id="B17"><mixed-citation xmlns:xlink="http://www.w3.org/1999/xlink" xlink:type="simple"><person-group><name name-style="western"><surname>Jüttner</surname><given-names>I</given-names></name><name name-style="western"><surname>Cox</surname><given-names>EJ</given-names></name><name name-style="western"><surname>Ormerod</surname><given-names>SJ</given-names></name></person-group> (<year>2000</year>) <article-title>New or poorly known diatoms from Himalayan streams.</article-title><source>Diatom Research</source><volume>15</volume>(<issue>2</issue>): <fpage>237</fpage>–<lpage>262</lpage>. <ext-link xlink:href="10.1080/0269249X.2000.9705498" ext-link-type="doi" xlink:type="simple">https://doi.org/10.1080/0269249X.2000.9705498</ext-link></mixed-citation></ref></ref-list></tp:taxon-treatment>
